# Supplementary material for: Deep Profiling of the Aging Proteome Depicts Neuroinflammation, Synaptic Function, and Phosphorylation in an Accelerated Alzheimer's Disease Cell Model
Source: Mol Cell Proteomics. 2025 Dec 17;25(2):101490. doi: 10.1016/j.mcpro.2025.101490 (PMC12905760; doi:10.1016/j.mcpro.2025.101490)
Supplement: Supplemental Tables [file mmc2.xlsx]

## Sheet: TOC
	Supplementary Tables for the Publication:
	Deep Profiling of the Aging Proteome Depicts Neuroinflammation, Synaptic Function, and Phosphorylation in an Accelerated Alzheimer’s Disease Cell Model
	Emma Gentry1, Md Tarikul Islam2, Huijing Xue1, Kan Cao1*, and Peter Nemes2*
	Depts. of 1Cell Biology & Molecular Genetics and 2Chemistry & Biochemistry, University of Maryland, College Park, MD, USA
	Correspondence: nemes@umd.edu to P.N. and kcao@umd.edu to K.C.
Table of Contents
S1	Cumulative protein identification across all biological cell phenotypes and in the analytical batches
S2	Protein identifications among the cell phenotypes: Nt, Pg, Classical (CL), and acAD
S3	Protein enrichment in the AppNt (CL), Progerin (Pg), and AppPg (acAD) vs. the control (Nt) cell phenotypes
S4	Ingenuity pathway analyses of differential proteins between AppNt (CL) and the AppPg (acAD) phenotype
S5	Ingenuity pathway analyses of differential proteins between the AppNt (CL), Pg (Progerin), and AppPg (acAD) phenotypes
S6	Phosphoproteins quantification and functional enrichment in the AppNt (CL), NLGF (12 months), AppPg (acAD), and 5xFAD (12 months) models.

## Sheet: Table S1
Table S1. List of cumulative protein identification across all the biological replicates and the analytical batches. These included the phenotypes nontransfected control (Nt), Progerin-only (Pg), classic (CL), and our accelerated AD (AppPg) model.
UniProt Accession IDs	Human Gene Names	Protein Description
P55198	MLLT6	Protein AF-17
O75528	TADA3	Transcriptional adapter 3
Q9HCJ0	TNRC6C	Trinucleotide repeat-containing gene 6C protein
Q15628	TRADD	Tumor necrosis factor receptor type 1-associated DEATH domain protein
Q6IQ26	DENND5A	DENN domain-containing protein 5A
Q96JG8	MAGED4	Melanoma-associated antigen D4
Q9Y6V0	PCLO	Protein piccolo
Q86UX6	STK32C	Serine/threonine-protein kinase 32C
A4D161	FAM221A	Protein FAM221A
Q9HC78	ZBTB20	Zinc finger and BTB domain-containing protein 20
Q00G26	PLIN5	Perilipin-5
Q8TDW7	FAT3	Protocadherin Fat 3
Q8WYQ5	DGCR8	Microprocessor complex subunit DGCR8
Q9NS93	TM7SF3	Transmembrane 7 superfamily member 3
Q9NRB3	CHST12	Carbohydrate sulfotransferase 12
Q9HCL2	GPAM	Glycerol-3-phosphate acyltransferase 1, mitochondrial
Q6NT16	SLC18B1	MFS-type transporter SLC18B1
Q8NFZ5	TNIP2	TNFAIP3-interacting protein 2
Q9H9Y4	GPN2	GPN-loop GTPase 2
Q9BTX7	TTPAL	Alpha-tocopherol transfer protein-like
Q5VT06	CEP350	Centrosome-associated protein 350
O43513	MED7	Mediator of RNA polymerase II transcription subunit 7
Q9UPV9	TRAK1	Trafficking kinesin-binding protein 1
Q8IXQ3	C9orf40	Uncharacterized protein C9orf40
O75581	LRP6	Low-density lipoprotein receptor-related protein 6
Q6P3X3	TTC27	Tetratricopeptide repeat protein 27
O14647	CHD2	Chromodomain-helicase-DNA-binding protein 2
Q9NUP1	BLOC1S4	Biogenesis of lysosome-related organelles complex 1 subunit 4
Q587I9	SFT2D3	Vesicle transport protein SFT2C
P28347	TEAD1	Transcriptional enhancer factor TEF-1
Q06190	PPP2R3A	Serine/threonine-protein phosphatase 2A regulatory subunit B'' subunit alpha
Q8IYU2	HACE1	E3 ubiquitin-protein ligase HACE1
Q92932	PTPRN2	Receptor-type tyrosine-protein phosphatase N2
Q9UJT0	TUBE1	Tubulin epsilon chain
Q9BY66	KDM5D	Lysine-specific demethylase 5D
Q9NVH2	INTS7	Integrator complex subunit 7
Q5W0V3	FAM160B1	Protein FAM160B1
Q99519	NEU1	Sialidase-1
Q9NWM3	CUEDC1	CUE domain-containing protein 1
O75683	SURF6	Surfeit locus protein 6
Q9BTT4	MED10	Mediator of RNA polymerase II transcription subunit 10
O94992	HEXIM1	Protein HEXIM1
Q8NEL9	DDHD1	Phospholipase DDHD1
Q9Y4B4	RAD54L2	Helicase ARIP4
Q14004	CDK13	Cyclin-dependent kinase 13
Q96CC6	RHBDF1	Inactive rhomboid protein 1
Q9UL45	BLOC1S6	Biogenesis of lysosome-related organelles complex 1 subunit 6
Q9NZ71	RTEL1	Regulator of telomere elongation helicase 1
P54764	EPHA4	Ephrin type-A receptor 4
Q13868	EXOSC2	Exosome complex component RRP4
P18405	SRD5A1	3-oxo-5-alpha-steroid 4-dehydrogenase 1
O14717	TRDMT1	tRNA (cytosine(38)-C(5))-methyltransferase
Q9BXW9	FANCD2	Fanconi anemia group D2 protein
P52435	POLR2J	DNA-directed RNA polymerase II subunit RPB11-a
Q9UPZ3	HPS5	Hermansky-Pudlak syndrome 5 protein
Q9BX70	BTBD2	BTB/P
Q0P6H9	TMEM62	Transmembrane protein 62
Q9H0H3	KLHL25	Kelch-like protein 25
Q7Z4H7	HAUS6	HAUS augmin-like complex subunit 6
P49005	POLD2	DNA polymerase delta subunit 2
Q8N612	FAM160A2	FTS and Hook-interacting protein
Q6NXT1	ANKRD54	Ankyrin repeat domain-containing protein 54
Q12929	EPS8	Epidermal growth factor receptor kinase substrate 8
P25208	NFYB	Nuclear transcription factor Y subunit beta
P83110	HTRA3	Serine protease HTRA3
O95072	REC8	Meiotic recombination protein REC8 homolog
P28702	RXRB	Retinoic acid receptor RXR-beta
Q659C4	LARP1B	La-related protein 1B
Q9NZB8	MOCS1	Molybdenum cofactor biosynthesis protein 1
Q8N5A5	ZGPAT	Zinc finger CCCH-type with G patch domain-containing protein
Q9BXM9	FSD1L	FSD1-like protein
O60825	PFKFB2	6-phosphofructo-2-kinase/fructose-2,6-bisphosphatase 2
Q7L211	ABHD13	Protein ABHD13
Q92796	DLG3	Disks large homolog 3
A5PLN9	TRAPPC13	Trafficking protein particle complex subunit 13
O95785	WIZ	Protein Wiz
Q8TD55	PLEKHO2	Pleckstrin homology domain-containing family
Q8TAB3	PCDH19	Protocadherin-19
Q8IWQ3	BRSK2	Serine/threonine-protein kinase BRSK2
O14730	RIOK3	Serine/threonine-protein kinase RI
O00506	STK25	Serine/threonine-protein kinase 25
A6NJ78	METTL15	12S rRNA N4-methylcytidine (m4C) methyltransferase
Q8IXQ6	PARP9	Protein mono-ADP-ribosyltransferase PARP9
Q96KC8	DNAJC1	DnaJ homolog subfamily C member 1
Q8NBA8	DTWD2	tRNA-uridine aminocarboxypropyltransferase 2
Q7Z333	SETX	Probable helicase senataxin
P57081	WDR4	tRNA (guanine-N(7)-)-methyltransferase non-catalytic subunit WDR4
Q9H469	FBXL15	F-box/LRR-repeat protein 15
Q9HA92	RSAD1	Radical S-adenosyl methionine domain-containing protein 1, mitochondrial
Q13573	SNW1	SNW domain-containing protein 1
Q969F9	HPS3	Hermansky-Pudlak syndrome 3 protein
Q9Y5H5	PCDHA9	Protocadherin alpha-9
Q9HCS7	XAB2	Pre-mRNA-splicing factor SYF1
Q9BTC8	MTA3	Metastasis-associated protein MTA3
Q5T5Y3	CAMSAP1	Calmodulin-regulated spectrin-associated protein 1
Q7Z7N9	TMEM179B	Transmembrane protein 179B
Q2T9J0	TYSND1	Peroxisomal leader peptide-processing protease
Q13625	TP53BP2	Apoptosis-stimulating of p53 protein 2
Q92526	CCT6B	T-complex protein 1 subunit zeta-2
P33240	CSTF2	Cleavage stimulation factor subunit 2
Q8WUF8	FAM172A	Cotranscriptional regulator FAM172A
Q9P270	SLAIN2	SLAIN motif-containing protein 2
O75096	LRP4	Low-density lipoprotein receptor-related protein 4
Q9NX61	TMEM161A	Transmembrane protein 161A
Q59EK9	RUNDC3A	RUN domain-containing protein 3A
Q9NWH9	SLTM	SAFB-like transcription modulator
Q8WXG9	ADGRV1	Adhesion G-protein coupled receptor V1
O60266	ADCY3	Adenylate cyclase type 3
P62955	CACNG7	Voltage-dependent calcium channel gamma-7 subunit
Q9NWB7	IFT57	Intraflagellar transport protein 57 homolog
O14713	ITGB1BP1	Integrin beta-1-binding protein 1
O60292	SIPA1L3	Signal-induced proliferation-associated 1-like protein 3
Q0VGL1	LAMTOR4	Ragulator complex protein LAMT
Q16629	SRSF7	Serine/arginine-rich splicing factor 7
Q13158	FADD	FAS-associated death domain protein
Q9ULD9	ZNF608	Zinc finger protein 608
Q8NFA0	USP32	Ubiquitin carboxyl-terminal hydrolase 32
Q8TBN0	RAB3IL1	Guanine nucleotide exchange factor for Rab-3A
O00308	WWP2	NEDD4-like E3 ubiquitin-protein ligase WWP2
Q8NAN2	MIGA1	Mitoguardin 1
Q8WWH5	TRUB1	Probable tRNA pseudouridine synthase 1
Q9H920	RNF121	RING finger protein 121
Q9H813	PACC1	Proton-activated chloride channel
P78357	CNTNAP1	Contactin-associated protein 1
Q96K21	ZFYVE19	Abscission/NoCut checkpoint regulator
O95379	TNFAIP8	Tumor necrosis factor alpha-induced protein 8
Q9BYI3	FAM126A	Hyccin
Q5HYI8	RABL3	Rab-like protein 3
Q9UBN6	TNFRSF10D	Tumor necrosis factor receptor superfamily member 10D
O43156	TTI1	TEL
Q9NPF4	OSGEP	Probable tRNA N6-adenosine threonylcarbamoyltransferase
Q8N5Z5	KCTD17	BTB/P
A3KN83	SBNO1	Protein strawberry notch homolog 1
Q6R327	RICTOR	Rapamycin-insensitive companion of mT
P16885	PLCG2	1-phosphatidylinositol 4,5-bisphosphate phosphodiesterase gamma-2
Q9NSY1	BMP2K	BMP-2-inducible protein kinase
O75147	OBSL1
Q96EH3	MALSU1	Mitochondrial assembly of ribosomal large subunit protein 1
Q01415	GALK2	N-acetylgalactosamine kinase
Q86SQ9	DHDDS	Dehydrodolichyl diphosphate synthase complex subunit DHDDS
Q14149	MORC3	M
Q96DC7	TMCO6	Transmembrane and coiled-coil domain-containing protein 6
O00748	CES2	Cocaine esterase
O60503	ADCY9	Adenylate cyclase type 9
Q9NVN8	GNL3L	Guanine nucleotide-binding protein-like 3-like protein
O00478	BTN3A3	Butyrophilin subfamily 3 member A3
Q9P283	SEMA5B	Semaphorin-5B
Q9UBS3	DNAJB9	DnaJ homolog subfamily B member 9
Q96RT7	TUBGCP6	Gamma-tubulin complex component 6
O95786	DDX58	Antiviral innate immune response receptor RIG-I
Q96C12	ARMC5	Armadillo repeat-containing protein 5
P61018	RAB4B	Ras-related protein Rab-4B
Q8N2K1	UBE2J2	Ubiquitin-conjugating enzyme E2 J2
Q9P273	TENM3	Teneurin-3
O60499	STX10	Syntaxin-10
Q6DHV7	ADAL	Adenosine deaminase-like protein
Q8N1F8	STK11IP	Serine/threonine-protein kinase 11-interacting protein
Q70E73	RAPH1	Ras-associated and pleckstrin homology domains-containing protein 1
Q14432	PDE3A	cGMP-inhibited 3',5'-cyclic phosphodiesterase A
Q9NZM5	NOP53	Ribosome biogenesis protein N
Q96NB3	ZNF830	Zinc finger protein 830
Q9NZQ3	NCKIPSD	NCK-interacting protein with SH3 domain
Q8IXS6	PALM2	Paralemmin-2
Q99704	DOK1	Docking protein 1
P48454	PPP3CC	Serine/threonine-protein phosphatase 2B catalytic subunit gamma isoform
Q6IS24	GALNT17	Polypeptide N-acetylgalactosaminyltransferase 17
Q659A1	ICE2	Little elongation complex subunit 2
Q99638	RAD9A	Cell cycle checkpoint control protein RAD9A
O00519	FAAH	Fatty-acid amide hydrolase 1
P83111	LACTB	Serine beta-lactamase-like protein LACTB, mitochondrial
Q9BV68	RNF126	E3 ubiquitin-protein ligase RNF126
P51668	UBE2D1	Ubiquitin-conjugating enzyme E2 D1
Q9NYH9	UTP6	U3 small nucleolar RNA-associated protein 6 homolog
O60237	PPP1R12B	Protein phosphatase 1 regulatory subunit 12B
Q96GI7	FAM89A	Protein FAM89A
Q9UQF2	MAPK8IP1	C-Jun-amino-terminal kinase-interacting protein 1
Q7RTP0	NIPA1	Magnesium transporter NIPA1
Q99674	CGREF1	Cell growth regulator with EF hand domain protein 1
Q96T37	RBM15	RNA-binding protein 15
Q4AE62	GTDC1	Glycosyltransferase-like domain-containing protein 1
Q9H6X4	TMEM134	Transmembrane protein 134
Q96IK0	TMEM101	Transmembrane protein 101
Q7Z6L0	PRRT2	Proline-rich transmembrane protein 2
Q8IVL1	NAV2	Neuron navigator 2
Q5T4F4	ZFYVE27	Protrudin
Q8WTX7	CASTOR1	Cytosolic arginine sensor for mT
Q9UPZ6	THSD7A	Thrombospondin type-1 domain-containing protein 7A
Q13286	CLN3	Battenin
Q9UKW4	VAV3	Guanine nucleotide exchange factor VAV3
Q8WUD4	CCDC12	Coiled-coil domain-containing protein 12
Q9UBS5	GABBR1	Gamma-aminobutyric acid type B receptor subunit 1
Q9Y5W8	SNX13	Sorting nexin-13
Q9NW97	TMEM51	Transmembrane protein 51
Q96J84	KIRREL1	Kin of IRRE-like protein 1
Q96JQ0	DCHS1	Protocadherin-16
Q96B23	C18orf25	Uncharacterized protein C18orf25
Q96C11	FGGY	FGGY carbohydrate kinase domain-containing protein
O14917	PCDH17	Protocadherin-17
Q86U70	LDB1	LIM domain-binding protein 1
O60427	FADS1	Acyl-CoA (8-3)-desaturase
Q9UNX4	WDR3	WD repeat-containing protein 3
Q9NXV2	KCTD5	BTB/P
Q9NZ09	UBAP1	Ubiquitin-associated protein 1
Q6ZWL3	CYP4V2	Cytochrome P450 4V2
Q92963	RIT1	GTP-binding protein Rit1
P02790	HPX	Hemopexin
Q15788	NCOA1	Nuclear receptor coactivator 1
Q92636	NSMAF	Protein FAN
Q9BU76	MMTAG2	Multiple myeloma tumor-associated protein 2
P09884	POLA1	DNA polymerase alpha catalytic subunit
Q9NX95	SYBU	Syntabulin
Q9UK73	FEM1B	Protein fem-1 homolog B
O60260	PRKN	E3 ubiquitin-protein ligase parkin
Q9NQS1	AVEN	Cell death regulator Aven
P25490	YY1	Transcriptional repressor protein YY1
Q9BRX5	GINS3	DNA replication complex GINS protein PSF3
Q6ZUV0	ACOT7L	Putative cytosolic acyl coenzyme A thioester hydrolase-like
O75691	UTP20	Small subunit processome component 20 homolog
Q86YV9	HPS6	Hermansky-Pudlak syndrome 6 protein
Q96AA8	JAKMIP2	Janus kinase and microtubule-interacting protein 2
O60331	PIP5K1C	Phosphatidylinositol 4-phosphate 5-kinase type-1 gamma
Q13530	SERINC3	Serine incorporator 3
Q4LDG9	DNAL1	Dynein light chain 1, axonemal
Q9UHB7	AFF4	AF4/FMR2 family member 4
O43422	THAP12	52 kDa repressor of the inhibitor of the protein kinase
P26572	MGAT1	Alpha-1,3-mannosyl-glycoprotein 2-beta-N-acetylglucosaminyltransferase
Q9NX78	TMEM260	Transmembrane protein 260
Q6IQ23	PLEKHA7	Pleckstrin homology domain-containing family A member 7
Q8WZ64	ARAP2	Arf-GAP with Rho-GAP domain, ANK repeat and PH domain-containing protein 2
Q8NFF5	FLAD1	FAD synthase
Q9BZL4	PPP1R12C	Protein phosphatase 1 regulatory subunit 12C
Q96LA8	PRMT6	Protein arginine N-methyltransferase 6
Q5T3U5	ABCC10	ATP-binding cassette sub-family C member 10
P98172	EFNB1	Ephrin-B1
Q96S99	PLEKHF1	Pleckstrin homology domain-containing family F member 1
Q86Y37	CACUL1	CDK2-associated and cullin domain-containing protein 1
Q4KMP7	TBC1D10B	TBC1 domain family member 10B
Q9UFG5	C19orf25	UPF0449 protein C19orf25
Q8IY37	DHX37	Probable ATP-dependent RNA helicase DHX37
Q5T7M9	DIPK1A	Divergent protein kinase domain 1A
Q9UKV5	AMFR	E3 ubiquitin-protein ligase AMFR
Q8IVF7	FMNL3	Formin-like protein 3
Q96HU8	DIRAS2	GTP-binding protein Di-Ras2
O15240	VGF	Neurosecretory protein VGF
Q99653	CHP1	Calcineurin B homologous protein 1
Q99689	FEZ1	Fasciculation and elongation protein zeta-1
Q96J02	ITCH	E3 ubiquitin-protein ligase Itchy homolog
Q9ULE3	DENND2A	DENN domain-containing protein 2A
P63272	SUPT4H1	Transcription elongation factor SPT4
Q12894	IFRD2	Interferon-related developmental regulator 2
Q8IWY9	CDAN1	Codanin-1
C9J798	RASA4B	Ras GTPase-activating protein 4B
Q14186	TFDP1	Transcription factor Dp-1
O14678	ABCD4	Lysosomal cobalamin transporter ABCD4
Q92633	LPAR1	Lysophosphatidic acid receptor 1
P55201	BRPF1	Peregrin
Q99735	MGST2	Microsomal glutathione S-transferase 2
Q8IWD4	CCDC117	Coiled-coil domain-containing protein 117
Q9H0W8	SMG9	Protein SMG9
Q9H063	MAF1	Repressor of RNA polymerase III transcription MAF1 homolog
Q8NFG4	FLCN	Folliculin
Q9P086	MED11	Mediator of RNA polymerase II transcription subunit 11
P19474	TRIM21	E3 ubiquitin-protein ligase TRIM21
Q9Y4F5	CEP170B	Centrosomal protein of 170 kDa protein B
Q8TDY2	RB1CC1	RB1-inducible coiled-coil protein 1
Q8N653	LZTR1	Leucine-zipper-like transcriptional regulator 1
Q49A26	GLYR1	Putative oxidoreductase GLYR1
Q96AD5	PNPLA2	Patatin-like phospholipase domain-containing protein 2
Q06587	RING1	E3 ubiquitin-protein ligase RING1
Q15124	PGM5	Phosphoglucomutase-like protein 5
Q8NCF5	NFATC2IP	NFATC2-interacting protein
P55285	CDH6	Cadherin-6
Q7Z2T5	TRMT1L	TRMT1-like protein
Q9NVR5	DNAAF2	Protein kintoun
Q15700	DLG2	Disks large homolog 2
Q9NVM4	PRMT7	Protein arginine N-methyltransferase 7
Q99717	SMAD5	Mothers against decapentaplegic homolog 5
Q9UKA4	AKAP11	A-kinase anchor protein 11
Q05823	RNASEL	2-5A-dependent ribonuclease
Q6XZF7	DNMBP	Dynamin-binding protein
Q969Y2	GTPBP3	tRNA modification GTPase GTPBP3, mitochondrial
O00221	NFKBIE	NF-kappa-B inhibitor epsilon
Q92782	DPF1	Zinc finger protein neuro-d4
Q9H0L4	CSTF2T	Cleavage stimulation factor subunit 2 tau variant
Q14690	PDCD11	Protein RRP5 homolog
Q8IX04	UEVLD	Ubiquitin-conjugating enzyme E2 variant 3
Q13015	MLLT11	Protein AF1q
Q9BPX6	MICU1	Calcium uptake protein 1, mitochondrial
Q9NPI6	DCP1A	mRNA-decapping enzyme 1A
Q6GYQ0	RALGAPA1	Ral GTPase-activating protein subunit alpha-1
Q9UI36	DACH1	Dachshund homolog 1
P0C0L4	C4A	Complement C4-A
Q9Y618	NCOR2	Nuclear receptor corepressor 2
Q9H467	CUEDC2	CUE domain-containing protein 2
Q9Y5Y0	FLVCR1	Feline leukemia virus subgroup C receptor-related protein 1
Q96P47	AGAP3	Arf-GAP with GTPase, ANK repeat and PH domain-containing protein 3
Q8TB24	RIN3	Ras and Rab interactor 3
P09619	PDGFRB	Platelet-derived growth factor receptor beta
Q14689	DIP2A	Disco-interacting protein 2 homolog A
Q96GE9	DMAC1	Distal membrane-arm assembly complex protein 1
Q9BXV9	GON7	EKC/KE
Q8N8A2	ANKRD44	Serine/threonine-protein phosphatase 6 regulatory ankyrin repeat subunit B
P86397	HTD2	Hydroxyacyl-thioester dehydratase type 2, mitochondrial
P26358	DNMT1	DNA (cytosine-5)-methyltransferase 1
Q8IZD4	DCP1B	mRNA-decapping enzyme 1B
Q9UHN6	CEMIP2	Cell surface hyaluronidase
Q9Y3D2	MSRB2	Methionine-R-sulfoxide reductase B2, mitochondrial
Q92752	TNR	Tenascin-R
Q9GZU8	PSME3IP1	PSME3-interacting protein
Q9NTX7	RNF146	E3 ubiquitin-protein ligase RNF146
Q9ULK5	VANGL2	Vang-like protein 2
O75129	ASTN2	Astrotactin-2
Q6ZSZ5	ARHGEF18	Rho guanine nucleotide exchange factor 18
Q9H0H0	INTS2	Integrator complex subunit 2
P55210	CASP7	Caspase-7
Q6PUV4	CPLX2	Complexin-2
O00469	PLOD2	Procollagen-lysine,2-oxoglutarate 5-dioxygenase 2
Q6UWU4	C6orf89	Bombesin receptor-activated protein C6orf89
Q15390	MTFR1	Mitochondrial fission regulator 1
P29084	GTF2E2	Transcription initiation factor IIE subunit beta
Q8WVQ1	CANT1	Soluble calcium-activated nucleotidase 1
P54252	ATXN3	Ataxin-3
Q9NXC5	MIOS	GAT
Q8IZ07	ANKRD13A	Ankyrin repeat domain-containing protein 13A
Q12980	NPRL3	GAT
O95429	BAG4	BAG family molecular chaperone regulator 4
Q96Q05	TRAPPC9	Trafficking protein particle complex subunit 9
Q5T011	SZT2	KICST
Q8WUQ7	CACTIN	Cactin
Q9HD23	MRS2	Magnesium transporter MRS2 homolog, mitochondrial
Q5MIZ7	PPP4R3B	Serine/threonine-protein phosphatase 4 regulatory subunit 3B
Q96HH9	GRAMD2B	GRAM domain-containing protein 2B
O00139	KIF2A	Kinesin-like protein KIF2A
Q9C037	TRIM4	E3 ubiquitin-protein ligase TRIM4
Q6NYC8	PPP1R18	Phostensin
Q9UHB4	NDOR1	NADPH-dependent diflavin oxidoreductase 1
Q8WUY1	THEM6	Protein THEM6
P08138	NGFR	Tumor necrosis factor receptor superfamily member 16
Q13503	MED21	Mediator of RNA polymerase II transcription subunit 21
Q9HBM0	VEZT	Vezatin
Q8N6N7	ACBD7	Acyl-CoA-binding domain-containing protein 7
Q15653	NFKBIB	NF-kappa-B inhibitor beta
O94868	FCHSD2	F-BAR and double SH3 domains protein 2
O14525	ASTN1	Astrotactin-1
Q9C0I1	MTMR12	Myotubularin-related protein 12
Q96SZ6	CDK5RAP1	Mitochondrial tRNA methylthiotransferase CDK5RAP1
Q09472	EP300	Histone acetyltransferase p300
Q9NY61	AATF	Protein AATF
Q8NFJ9	BBS1	Bardet-Biedl syndrome 1 protein
Q99996	AKAP9	A-kinase anchor protein 9
O94842	TOX4
O43709	BUD23	Probable 18S rRNA (guanine-N(7))-methyltransferase
Q9Y366	IFT52	Intraflagellar transport protein 52 homolog
Q9H6K4	OPA3
Q9BXI6	TBC1D10A	TBC1 domain family member 10A
P18858	LIG1	DNA ligase 1
Q6N069	NAA16	N-alpha-acetyltransferase 16, NatA auxiliary subunit
Q9NRF2	SH2B1	SH2B adapter protein 1
Q15759	MAPK11	Mitogen-activated protein kinase 11
Q96EX2	RNFT2	RING finger and transmembrane domain-containing protein 2
Q9HCM4	EPB41L5	Band 4.1-like protein 5
Q1L5Z9	LONRF2
Q15003	NCAPH	Condensin complex subunit 2
P12036	NEFH	Neurofilament heavy polypeptide
Q96N11	C7orf26	Uncharacterized protein C7orf26
Q96T60	PNKP	Bifunctional polynucleotide phosphatase/kinase
Q9BZJ0	CRNKL1	Crooked neck-like protein 1
Q2TAZ0	ATG2A	Autophagy-related protein 2 homolog A
P40306	PSMB10	Proteasome subunit beta type-10
Q9Y4C1	KDM3A	Lysine-specific demethylase 3A
O75771	RAD51D	DNA repair protein RAD51 homolog 4
Q32NB8	PGS1	CDP-diacylglycerol--glycerol-3-phosphate 3-phosphatidyltransferase, mitochondrial
Q8N8A6	DDX51	ATP-dependent RNA helicase DDX51
Q9NPB0	SAYSD1	SAYSvFN domain-containing protein 1
Q9ULH1	ASAP1	Arf-GAP with SH3 domain, ANK repeat and PH domain-containing protein 1
P10109	FDX1	Adrenodoxin, mitochondrial
Q6ZTW0	TPGS1	Tubulin polyglutamylase complex subunit 1
Q9H6W3	RIOX1	Ribosomal oxygenase 1
Q5TA45	INTS11	Integrator complex subunit 11
Q6PJT7	ZC3H14	Zinc finger CCCH domain-containing protein 14
Q5TZA2	CROCC	Rootletin
Q6ZRS2	SRCAP	Helicase SRCAP
Q9H9F9	ACTR5	Actin-related protein 5
Q53FT3	HIKESHI	Protein Hikeshi
Q8TDP1	RNASEH2C	Ribonuclease H2 subunit C
O43752	STX6	Syntaxin-6
Q9Y478	PRKAB1	5'-AMP-activated protein kinase subunit beta-1
Q2VPB7	AP5B1	AP-5 complex subunit beta-1
Q86U28	ISCA2	Iron-sulfur cluster assembly 2 homolog, mitochondrial
Q9Y5W9	SNX11	Sorting nexin-11
Q6UVK1	CSPG4	Chondroitin sulfate proteoglycan 4
P53355	DAPK1	Death-associated protein kinase 1
Q96DF8	ESS2	Splicing factor ESS-2 homolog
Q99470	SDF2	Stromal cell-derived factor 2
Q9BVQ7	SPATA5L1	Spermatogenesis-associated protein 5-like protein 1
Q86TW2	ADCK1	AarF domain-containing protein kinase 1
Q5T7W0	ZNF618	Zinc finger protein 618
Q6UUV9	CRTC1	CREB-regulated transcription coactivator 1
O75140	DEPDC5	GAT
Q9Y692	GMEB1	Glucocorticoid modulatory element-binding protein 1
P39060	COL18A1	Collagen alpha-1(XVIII) chain
Q14CS0	UBXN2B	UBX domain-containing protein 2B
Q8TE02	ELP5	Elongator complex protein 5
Q17R31	TATDN3	Putative deoxyribonuclease TATDN3
O60934	NBN	Nibrin
Q9UGP4	LIMD1	LIM domain-containing protein 1
Q9NX04	C1orf109	Uncharacterized protein C1orf109
Q8IVM0	CCDC50	Coiled-coil domain-containing protein 50
Q9Y2G0	EFR3B	Protein EFR3 homolog B
Q92793	CREBBP	CREB-binding protein
Q5VZM2	RRAGB	Ras-related GTP-binding protein B
Q8TE99	PXYLP1	2-phosphoxylose phosphatase 1
O43299	AP5Z1	AP-5 complex subunit zeta-1
Q9Y426	C2CD2	C2 domain-containing protein 2
Q9NZI7	UBP1	Upstream-binding protein 1
Q92620	DHX38	Pre-mRNA-splicing factor ATP-dependent RNA helicase PRP16
Q92667	AKAP1	A-kinase anchor protein 1, mitochondrial
Q8N5J2	MINDY1	Ubiquitin carboxyl-terminal hydrolase MINDY-1
O75204	TMEM127	Transmembrane protein 127
O95199	RCBTB2	RCC1 and BTB domain-containing protein 2
Q9NWS6	FAM118A	Protein FAM118A
P0DPD7	EEF1AKMT4	EEF1A lysine methyltransferase 4
Q16798	ME3	NADP-dependent malic enzyme, mitochondrial
Q9P2N7	KLHL13	Kelch-like protein 13
Q99487	PAFAH2	Platelet-activating factor acetylhydrolase 2, cytoplasmic
Q7Z5L9	IRF2BP2	Interferon regulatory factor 2-binding protein 2
Q16828	DUSP6	Dual specificity protein phosphatase 6
Q96HP0	DOCK6	Dedicator of cytokinesis protein 6
Q9NUS5	AP5S1	AP-5 complex subunit sigma-1
Q9UKB1	FBXW11	F-box/WD repeat-containing protein 11
Q8TBP6	SLC25A40	Solute carrier family 25 member 40
Q9BYJ9	YTHDF1	YTH domain-containing family protein 1
Q9UJY4	GGA2	ADP-ribosylation factor-binding protein GGA2
Q9H173	SIL1	Nucleotide exchange factor SIL1
Q8IVP5	FUNDC1	FUN14 domain-containing protein 1
Q9BRS8	LARP6	La-related protein 6
Q7Z6B7	SRGAP1	SLIT-R
O15446	POLR1G	DNA-directed RNA polymerase I subunit RPA34
Q8TD16	BICD2	Protein bicaudal D homolog 2
O60306	AQR	RNA helicase aquarius
Q6IEE7	TMEM132E	Transmembrane protein 132E
Q9P0N9	TBC1D7	TBC1 domain family member 7
Q8N954	GPATCH11	G patch domain-containing protein 11
Q9UJX5	ANAPC4	Anaphase-promoting complex subunit 4
Q12772	SREBF2	Sterol regulatory element-binding protein 2
O43739	CYTH3	Cytohesin-3
P50747	HLCS	Biotin--protein ligase
O60551	NMT2	Glycylpeptide N-tetradecanoyltransferase 2
Q5BKX5	C19orf54	UPF0692 protein C19orf54
O00255	MEN1	Menin
Q71RC2	LARP4	La-related protein 4
Q9Y5K6	CD2AP	CD2-associated protein
Q92784	DPF3	Zinc finger protein DPF3
P08651	NFIC	Nuclear factor 1 C-type
P05423	POLR3D	DNA-directed RNA polymerase III subunit RPC4
Q05209	PTPN12	Tyrosine-protein phosphatase non-receptor type 12
Q9BR61	ACBD6	Acyl-CoA-binding domain-containing protein 6
O75427	LRCH4	Leucine-rich repeat and calponin homology domain-containing protein 4
Q8IZU2	WDR17	WD repeat-containing protein 17
Q9NXK8	FBXL12	F-box/LRR-repeat protein 12
O94804	STK10	Serine/threonine-protein kinase 10
Q6NUT3	MFSD12	Major facilitator superfamily domain-containing protein 12
O75717	WDHD1	WD repeat and HMG-box DNA-binding protein 1
O15068	MCF2L	Guanine nucleotide exchange factor DBS
Q9H7Z6	KAT8	Histone acetyltransferase KAT8
Q96AT1	KIAA1143	Uncharacterized protein KIAA1143
Q9NZN4	EHD2	EH domain-containing protein 2
P07992	ERCC1	DNA excision repair protein ERCC-1
Q96JN2	CCDC136	Coiled-coil domain-containing protein 136
Q8NCC3	PLA2G15	Phospholipase A2 group XV
O00142	TK2	Thymidine kinase 2, mitochondrial
O15047	SETD1A	Histone-lysine N-methyltransferase SETD1A
Q86UK7	ZNF598	E3 ubiquitin-protein ligase ZNF598
Q8IWB9	TEX2	Testis-expressed protein 2
Q96S38	RPS6KC1	Ribosomal protein S6 kinase delta-1
Q9UJ14	GGT7	Glutathione hydrolase 7
Q2M1Z3	ARHGAP31	Rho GTPase-activating protein 31
Q8TD26	CHD6	Chromodomain-helicase-DNA-binding protein 6
O95400	CD2BP2	CD2 antigen cytoplasmic tail-binding protein 2
Q96LT4	SAMD8	Sphingomyelin synthase-related protein 1
Q9BYV8	CEP41	Centrosomal protein of 41 kDa
Q6PJG6	BRAT1	BRCA1-associated ATM activator 1
O14924	RGS12	Regulator of G-protein signaling 12
P61925	PKIA	cAMP-dependent protein kinase inhibitor alpha
Q9Y605	MRFAP1
O75414	NME6	Nucleoside diphosphate kinase 6
Q8IW35	CEP97	Centrosomal protein of 97 kDa
P80217	IFI35	Interferon-induced 35 kDa protein
Q9H081	MIS12	Protein MIS12 homolog
Q9NWK9	ZNHIT6	Box C/D snoRNA protein 1
Q6N063	OGFOD2	2-oxoglutarate and iron-dependent oxygenase domain-containing protein 2
O14668	PRRG1	Transmembrane gamma-carboxyglutamic acid protein 1
P49643	PRIM2	DNA primase large subunit
Q9HB09	BCL2L12	Bcl-2-like protein 12
Q9P2D1	CHD7	Chromodomain-helicase-DNA-binding protein 7
Q68CQ7	GLT8D1	Glycosyltransferase 8 domain-containing protein 1
P42658	DPP6	Dipeptidyl aminopeptidase-like protein 6
Q9Y4D8	HECTD4	Probable E3 ubiquitin-protein ligase HECTD4
Q14938	NFIX	Nuclear factor 1 X-type
P57723	PCBP4	Poly(rC)-binding protein 4
Q96EB6	SIRT1	NAD-dependent protein deacetylase sirtuin-1
Q9UN70	PCDHGC3	Protocadherin gamma-C3
Q9Y2I1	NISCH	Nischarin
Q9BYP7	WNK3	Serine/threonine-protein kinase WNK3
Q8WW01	TSEN15	tRNA-splicing endonuclease subunit Sen15
Q9Y2G8	DNAJC16	DnaJ homolog subfamily C member 16
P13987	CD59	CD59 glycoprotein
Q9P2E5	CHPF2	Chondroitin sulfate glucuronyltransferase
Q96BW1	UPRT	Uracil phosphoribosyltransferase homolog
Q9H944	MED20	Mediator of RNA polymerase II transcription subunit 20
Q15542	TAF5	Transcription initiation factor TFIID subunit 5
Q9UK53	ING1	Inhibitor of growth protein 1
Q96DX4	RSPRY1	RING finger and SPRY domain-containing protein 1
P61073	CXCR4	C-X-C chemokine receptor type 4
Q9NXS2	QPCTL	Glutaminyl-peptide cyclotransferase-like protein
O94964	SOGA1	Protein S
O94955	RHOBTB3	Rho-related BTB domain-containing protein 3
Q9NV92	NDFIP2	NEDD4 family-interacting protein 2
P56277	CMC4	Cx9C motif-containing protein 4
O60262	GNG7	Guanine nucleotide-binding protein G(I)/G(S)/G(
Q96RS0	TGS1	Trimethylguanosine synthase
Q6NSJ0	MYORG	Myogenesis-regulating glycosidase
Q14554	PDIA5	Protein disulfide-isomerase A5
P24941	CDK2	Cyclin-dependent kinase 2
Q8TEB1	DCAF11	DDB1- and CUL4-associated factor 11
Q8ND76	CCNY	Cyclin-Y
Q9HCE6	ARHGEF10L	Rho guanine nucleotide exchange factor 10-like protein
Q9BQS8	FYCO1	FYVE and coiled-coil domain-containing protein 1
Q8N428	GALNT16	Polypeptide N-acetylgalactosaminyltransferase 16
Q9BT25	HAUS8	HAUS augmin-like complex subunit 8
Q92882	OSTF1
P05937	CALB1	Calbindin
Q96BW5	PTER	Phosphotriesterase-related protein
O75953	DNAJB5	DnaJ homolog subfamily B member 5
A6NE02	BTBD17	BTB/P
Q9Y294	ASF1A	Histone chaperone ASF1A
Q96L91	EP400	E1A-binding protein p400
Q9BTE3	MCMBP	Mini-chromosome maintenance complex-binding protein
Q5T7V8	GORAB	RAB6-interacting golgin
Q16625	OCLN
Q9HCU4	CELSR2	Cadherin EGF LAG seven-pass G-type receptor 2
Q6UXK5	LRRN1	Leucine-rich repeat neuronal protein 1
Q9HC52	CBX8	Chromobox protein homolog 8
Q8NB14	USP38	Ubiquitin carboxyl-terminal hydrolase 38
P62380	TBPL1	TATA box-binding protein-like 1
P00973	OAS1	2'-5'-oligoadenylate synthase 1
Q53R41	FASTKD1	FAST kinase domain-containing protein 1, mitochondrial
Q8N565	MREG	Melanoregulin
P12271	RLBP1	Retinaldehyde-binding protein 1
Q9UGV2	NDRG3	Protein NDRG3
O14776	TCERG1	Transcription elongation regulator 1
Q8N4A0	GALNT4	Polypeptide N-acetylgalactosaminyltransferase 4
Q9NPA3	MID1IP1	Mid1-interacting protein 1
Q8NEM7	SUPT20H	Transcription factor SPT20 homolog
O43741	PRKAB2	5'-AMP-activated protein kinase subunit beta-2
O60936	NOL3	Nucleolar protein 3
Q8N414	PGBD5	PiggyBac transposable element-derived protein 5
Q96FV2	SCRN2	Secernin-2
Q8TCX1	DYNC2LI1	Cytoplasmic dynein 2 light intermediate chain 1
Q9BQ61	TRIR	Telomerase RNA component interacting RNase
Q9BXH1	BBC3	Bcl-2-binding component 3, isoforms 1/2
Q9HAB8	PPCS	Phosphopantothenate--cysteine ligase
Q9NR12	PDLIM7	PDZ and LIM domain protein 7
O94854	KIAA0754	Uncharacterized protein KIAA0754
P56182	RRP1	Ribosomal RNA processing protein 1 homolog A
Q96BD8	SKA1	Spindle and kinetochore-associated protein 1
Q8IZJ3	CPAMD8	C3 and PZP-like alpha-2-macroglobulin domain-containing protein 8
Q14146	URB2	Unhealthy ribosome biogenesis protein 2 homolog
Q96SY0	INTS14	Integrator complex subunit 14
Q9NRG4	SMYD2	N-lysine methyltransferase SMYD2
Q9NV66	TYW1	S-adenosyl-L-methionine-dependent tRNA 4-demethylwyosine synthase TYW1
Q13424	SNTA1	Alpha-1-syntrophin
Q9H147	DNTTIP1	Deoxynucleotidyltransferase terminal-interacting protein 1
Q92536	SLC7A6	Y+L amino acid transporter 2
C9JLW8	MCRIP1	Mapk-regulated corepressor-interacting protein 1
Q9BSH5	HDHD3	Haloacid dehalogenase-like hydrolase domain-containing protein 3
P17028	ZNF24	Zinc finger protein 24
Q32MZ4	LRRFIP1	Leucine-rich repeat flightless-interacting protein 1
Q9HCK8	CHD8	Chromodomain-helicase-DNA-binding protein 8
Q16270	IGFBP7	Insulin-like growth factor-binding protein 7
Q9HCD6	TANC2	Protein TANC2
Q7Z3B1	NEGR1	Neuronal growth regulator 1
Q9C0B7	TANGO6	Transport and Golgi organization protein 6 homolog
Q9NUJ3	TCP11L1	T-complex protein 11-like protein 1
Q9UKV8	AGO2	Protein argonaute-2
O75113	N4BP1	NEDD4-binding protein 1
Q9P2D3	HEATR5B	HEAT repeat-containing protein 5B
O94952	FBXO21	F-box only protein 21
P0DJ93	SMIM13	Small integral membrane protein 13
Q13535	ATR	Serine/threonine-protein kinase ATR
Q8N5M4	TTC9C	Tetratricopeptide repeat protein 9C
Q8N3F8	MICALL1	MICAL-like protein 1
P62942	FKBP1A	Peptidyl-prolyl cis-trans isomerase FKBP1A
O43462	MBTPS2	Membrane-bound transcription factor site-2 protease
Q9Y3P4	RHBDD3	Rhomboid domain-containing protein 3
Q6UW78	UQCC3	Ubiquinol-cytochrome-c reductase complex assembly factor 3
Q01459	CTBS	Di-N-acetylchitobiase
Q7Z6B0	CCDC91	Coiled-coil domain-containing protein 91
A6NKF1	SAC3D1	SAC3 domain-containing protein 1
Q7Z3E5	ARMC9	LisH domain-containing protein ARMC9
Q9HBM1	SPC25	Kinetochore protein Spc25
O60287	URB1	Nucleolar pre-ribosomal-associated protein 1
Q96GM8	TOE1	Target of EGR1 protein 1
Q969M7	UBE2F	NEDD8-conjugating enzyme UBE2F
P22304	IDS	Iduronate 2-sulfatase
Q9Y664	KPTN	KICST
O00512	BCL9	B-cell CLL/lymphoma 9 protein
Q7KZI7	MARK2	Serine/threonine-protein kinase MARK2
Q8N8R3	SLC25A29	Mitochondrial basic amino acids transporter
Q6P6C2	ALKBH5	RNA demethylase ALKBH5
P54198	HIRA	Protein HIRA
Q96DR7	ARHGEF26	Rho guanine nucleotide exchange factor 26
Q9UKU0	ACSL6	Long-chain-fatty-acid--CoA ligase 6
Q7Z412	PEX26	Peroxisome assembly protein 26
Q14651	PLS1	Plastin-1
Q16773	KYAT1	Kynurenine--oxoglutarate transaminase 1
O75575	CRCP	DNA-directed RNA polymerase III subunit RPC9
Q99590	SCAF11	Protein SCAF11
Q86VW0	SESTD1	SEC14 domain and spectrin repeat-containing protein 1
Q53H96	PYCR3	Pyrroline-5-carboxylate reductase 3
Q02447	SP3	Transcription factor Sp3
Q9UNA4	POLI	DNA polymerase iota
Q96S06	LMF1	Lipase maturation factor 1
Q8N9N8	EIF1AD	Probable RNA-binding protein EIF1AD
Q8NFT8	DNER	Delta and Notch-like epidermal growth factor-related receptor
Q9NR34	MAN1C1	Mannosyl-oligosaccharide 1,2-alpha-mannosidase IC
Q2VPK5	CTU2	Cytoplasmic tRNA 2-thiolation protein 2
Q9UPQ9	TNRC6B	Trinucleotide repeat-containing gene 6B protein
Q9C0F1	CEP44	Centrosomal protein of 44 kDa
P29083	GTF2E1	General transcription factor IIE subunit 1
Q86UW7	CADPS2	Calcium-dependent secretion activator 2
Q92917	GPKOW	G-patch domain and K
P18065	IGFBP2	Insulin-like growth factor-binding protein 2
Q5JTD0	TJAP1	Tight junction-associated protein 1
Q9P2E3	ZNFX1	NFX1-type zinc finger-containing protein 1
O43665	RGS10	Regulator of G-protein signaling 10
Q9BSA9	TMEM175	Endosomal/lysosomal potassium channel TMEM175
Q8IUX7	AEBP1	Adipocyte enhancer-binding protein 1
O95164	UBL3	Ubiquitin-like protein 3
Q12860	CNTN1	Contactin-1
Q6ZT21	TMPPE	Transmembrane protein with metallophosphoesterase domain
Q6UX71	PLXDC2	Plexin domain-containing protein 2
P25098	GRK2	Beta-adrenergic receptor kinase 1
Q14667	KIAA0100	Protein KIAA0100
Q5U3C3	TMEM164	Transmembrane protein 164
Q6UWS5	PET117	Protein PET117 homolog, mitochondrial
Q9NW81	DMAC2	Distal membrane-arm assembly complex protein 2
Q7Z6M4	MTERF4	Transcription termination factor 4, mitochondrial
Q8NI37	PPTC7	Protein phosphatase PTC7 homolog
O00411	POLRMT	DNA-directed RNA polymerase, mitochondrial
Q92597	NDRG1	Protein NDRG1
Q14137	BOP1	Ribosome biogenesis protein B
P09913	IFIT2	Interferon-induced protein with tetratricopeptide repeats 2
O95208	EPN2	Epsin-2
O75127	PTCD1	Pentatricopeptide repeat-containing protein 1, mitochondrial
Q9UFF9	CNOT8	CCR4-N
Q9H3F6	KCTD10	BTB/P
Q7Z388	DPY19L4	Probable C-mannosyltransferase DPY19L4
Q16706	MAN2A1	Alpha-mannosidase 2
Q9BZG1	RAB34	Ras-related protein Rab-34
Q8N1N4	KRT78	Keratin, type II cytoskeletal 78
Q9H8T0	AKTIP	AKT-interacting protein
Q9BY77	POLDIP3	Polymerase delta-interacting protein 3
O95206	PCDH8	Protocadherin-8
P09234	SNRPC	U1 small nuclear ribonucleoprotein C
P26374	CHML	Rab proteins geranylgeranyltransferase component A 2
Q15036	SNX17	Sorting nexin-17
O15069	NACAD	NAC-alpha domain-containing protein 1
Q9NTM9	CUTC	Copper homeostasis protein cutC homolog
Q96GC9	VMP1	Vacuole membrane protein 1
Q9Y6X3	MAU2	MAU2 chromatid cohesion factor homolog
Q8IUC4	RHPN2	Rhophilin-2
P18615	NELFE	Negative elongation factor E
Q7RTP6	MICAL3	[F-actin]-monooxygenase MICAL3
A6NED2	RCCD1	RCC1 domain-containing protein 1
Q6ZTA4	TRIM67	Tripartite motif-containing protein 67
Q9UKA9	PTBP2	Polypyrimidine tract-binding protein 2
Q8IWZ3	ANKHD1	Ankyrin repeat and KH domain-containing protein 1
P35240	NF2	Merlin
Q9UPM8	AP4E1	AP-4 complex subunit epsilon-1
Q15049	MLC1	Membrane protein MLC1
Q9P1U1	ACTR3B	Actin-related protein 3B
Q9P2R6	RERE	Arginine-glutamic acid dipeptide repeats protein
Q13572	ITPK1	Inositol-tetrakisphosphate 1-kinase
Q14527	HLTF	Helicase-like transcription factor
Q13049	TRIM32	E3 ubiquitin-protein ligase TRIM32
O43567	RNF13	E3 ubiquitin-protein ligase RNF13
Q8N961	ABTB2	Ankyrin repeat and BTB/P
Q9UK76	JPT1	Jupiter microtubule associated homolog 1
Q8NHV4	NEDD1	Protein NEDD1
O75525	KHDRBS3	KH domain-containing, RNA-binding, signal transduction-associated protein 3
Q9UK99	FBXO3	F-box only protein 3
P54098	POLG	DNA polymerase subunit gamma-1
P78560	CRADD	Death domain-containing protein CRADD
Q96HV5	TMEM41A	Transmembrane protein 41A
Q9H425	C1orf198	Uncharacterized protein C1orf198
Q96EP9	SLC10A4	Sodium/bile acid cotransporter 4
Q9UPN6	SCAF8	SR-related and CTD-associated factor 8
Q13615	MTMR3	Myotubularin-related protein 3
P62491	RAB11A	Ras-related protein Rab-11A
Q9NQV6	PRDM10	PR domain zinc finger protein 10
Q92508	PIEZO1	Piezo-type mechanosensitive ion channel component 1
Q99871	HAUS7	HAUS augmin-like complex subunit 7
Q5SZK8	FREM2	FRAS1-related extracellular matrix protein 2
Q9Y2D5	AKAP2	A-kinase anchor protein 2
Q9BQC3	DPH2	2-(3-amino-3-carboxypropyl)histidine synthase subunit 2
Q9NY26	SLC39A1	Zinc transporter ZIP1
Q9UKY7	CDV3	Protein CDV3 homolog
Q92503	SEC14L1	SEC14-like protein 1
P54762	EPHB1	Ephrin type-B receptor 1
Q9BST9	RTKN	Rhotekin
Q96CP6	GRAMD1A	Protein Aster-A
Q9ULK4	MED23	Mediator of RNA polymerase II transcription subunit 23
Q13188	STK3	Serine/threonine-protein kinase 3
P39210	MPV17	Protein Mpv17
Q9C0D3	ZYG11B	Protein zyg-11 homolog B
O43166	SIPA1L1	Signal-induced proliferation-associated 1-like protein 1
Q9Y3A4	RRP7A	Ribosomal RNA-processing protein 7 homolog A
Q562R1	ACTBL2	Beta-actin-like protein 2
Q9UNS1	TIMELESS	Protein timeless homolog
Q9Y3R5	DOP1B	Protein dopey-2
P49407	ARRB1	Beta-arrestin-1
P50151	GNG10	Guanine nucleotide-binding protein G(I)/G(S)/G(
Q12767	TMEM94	Transmembrane protein 94
P54756	EPHA5	Ephrin type-A receptor 5
Q15032	R3HDM1	R3H domain-containing protein 1
Q7L9B9	EEPD1	Endonuclease/exonuclease/phosphatase family domain-containing protein 1
Q9NVM6	DNAJC17	DnaJ homolog subfamily C member 17
Q9UKE5	TNIK	TRAF2 and NCK-interacting protein kinase
Q17RN3	FAM98C	Protein FAM98C
P41229	KDM5C	Lysine-specific demethylase 5C
Q7L1V2	MON1B	Vacuolar fusion protein M
Q8IYR6	TMEFF1	Tomoregulin-1
Q8N4L2	PIP4P2	Type 2 phosphatidylinositol 4,5-bisphosphate 4-phosphatase
O94927	HAUS5	HAUS augmin-like complex subunit 5
P55899	FCGRT	IgG receptor FcRn large subunit p51
Q9BV81	EMC6	ER membrane protein complex subunit 6
Q24JP5	TMEM132A	Transmembrane protein 132A
Q9NQ92	COPRS	Coordinator of PRMT5 and differentiation stimulator
Q99767	APBA2	Amyloid-beta A4 precursor protein-binding family A member 2
Q9NVU0	POLR3E	DNA-directed RNA polymerase III subunit RPC5
Q96NT0	CCDC115	Coiled-coil domain-containing protein 115
Q9UDY4	DNAJB4	DnaJ homolog subfamily B member 4
Q8IVL6	P3H3	Prolyl 3-hydroxylase 3
Q92995	USP13	Ubiquitin carboxyl-terminal hydrolase 13
O60507	TPST1	Protein-tyrosine sulfotransferase 1
O14646	CHD1	Chromodomain-helicase-DNA-binding protein 1
Q8N668	COMMD1
Q9BTT6	LRRC1	Leucine-rich repeat-containing protein 1
Q629K1	TRIQK	Triple QxxK/R motif-containing protein
P49459	UBE2A	Ubiquitin-conjugating enzyme E2 A
Q8WXA3	RUFY2	RUN and FYVE domain-containing protein 2
Q2TAL8	QRICH1	Glutamine-rich protein 1
Q9UJJ9	GNPTG	N-acetylglucosamine-1-phosphotransferase subunit gamma
Q99633	PRPF18	Pre-mRNA-splicing factor 18
Q53S58	TMEM177	Transmembrane protein 177
O43255	SIAH2	E3 ubiquitin-protein ligase SIAH2
Q8IUH4	ZDHHC13	Palmitoyltransferase ZDHHC13
Q86W42	THOC6
O60231	DHX16	Pre-mRNA-splicing factor ATP-dependent RNA helicase DHX16
Q6P161	MRPL54	39S ribosomal protein L54, mitochondrial
Q7Z7M0	MEGF8	Multiple epidermal growth factor-like domains protein 8
Q12872	SFSWAP	Splicing factor, suppressor of white-apricot homolog
Q8IWF2	FOXRED2	FAD-dependent oxidoreductase domain-containing protein 2
Q9UBW7	ZMYM2	Zinc finger MYM-type protein 2
Q15528	MED22	Mediator of RNA polymerase II transcription subunit 22
Q8IYS2	KIAA2013	Uncharacterized protein KIAA2013
Q9HBK9	AS3MT	Arsenite methyltransferase
O75054	IGSF3	Immunoglobulin superfamily member 3
Q9Y6J9	TAF6L	TAF6-like RNA polymerase II p300/CBP-associated factor-associated factor 65 kDa subunit 6L
Q9H2E6	SEMA6A	Semaphorin-6A
Q9Y619	SLC25A15	Mitochondrial ornithine transporter 1
Q8WVF1	OSCP1	Protein
Q9H4P4	RNF41	E3 ubiquitin-protein ligase NRDP1
P51688	SGSH	N-sulphoglucosamine sulphohydrolase
Q9GZR7	DDX24	ATP-dependent RNA helicase DDX24
Q8TDY4	ASAP3	Arf-GAP with SH3 domain, ANK repeat and PH domain-containing protein 3
Q9Y3Y2	CHTOP	Chromatin target of PRMT1 protein
Q7L5N7	LPCAT2	Lysophosphatidylcholine acyltransferase 2
P36954	POLR2I	DNA-directed RNA polymerase II subunit RPB9
Q8IZD9	DOCK3	Dedicator of cytokinesis protein 3
P18074	ERCC2	General transcription and DNA repair factor IIH helicase subunit XPD
O94876	TMCC1	Transmembrane and coiled-coil domains protein 1
Q96F63	CCDC97	Coiled-coil domain-containing protein 97
Q9NP74	PALMD	Palmdelphin
P49427	CDC34	Ubiquitin-conjugating enzyme E2 R1
Q8N0V3	RBFA	Putative ribosome-binding factor A, mitochondrial
P29353	SHC1	SHC-transforming protein 1
Q96EP0	RNF31	E3 ubiquitin-protein ligase RNF31
O75382	TRIM3	Tripartite motif-containing protein 3
Q13332	PTPRS	Receptor-type tyrosine-protein phosphatase S
Q8IXW5	RPAP2	Putative RNA polymerase II subunit B1 CTD phosphatase RPAP2
Q13123	IK	Protein Red
Q9NQZ2	UTP3	Something about silencing protein 10
Q68DK2	ZFYVE26	Zinc finger FYVE domain-containing protein 26
Q86UL8	MAGI2	Membrane-associated guanylate kinase, WW and PDZ domain-containing protein 2
Q9UDY8	MALT1	Mucosa-associated lymphoid tissue lymphoma translocation protein 1
P04921	GYPC	Glycophorin-C
P54278	PMS2	Mismatch repair endonuclease PMS2
Q9BRF8	CPPED1	Serine/threonine-protein phosphatase CPPED1
Q96EL2	MRPS24	28S ribosomal protein S24, mitochondrial
O43822	CFAP410	Cilia- and flagella-associated protein 410
P24593	IGFBP5	Insulin-like growth factor-binding protein 5
Q9UHN1	POLG2	DNA polymerase subunit gamma-2, mitochondrial
Q9H1U4	MEGF9	Multiple epidermal growth factor-like domains protein 9
Q2LD37	KIAA1109	Transmembrane protein KIAA1109
Q8TAG9	EXOC6	Exocyst complex component 6
Q96L58	B3GALT6	Beta-1,3-galactosyltransferase 6
Q13438	OS9
Q99836	MYD88	Myeloid differentiation primary response protein MyD88
Q9Y6D5	ARFGEF2	Brefeldin A-inhibited guanine nucleotide-exchange protein 2
Q9UM19	HPCAL4	Hippocalcin-like protein 4
Q13362	PPP2R5C	Serine/threonine-protein phosphatase 2A 56 kDa regulatory subunit gamma isoform
O14618	CCS	Copper chaperone for superoxide dismutase
O14795	UNC13B	Protein unc-13 homolog B
Q969P0	IGSF8	Immunoglobulin superfamily member 8
O94921	CDK14	Cyclin-dependent kinase 14
Q9NZJ5	EIF2AK3	Eukaryotic translation initiation factor 2-alpha kinase 3
Q8TB72	PUM2	Pumilio homolog 2
Q8IWE5	PLEKHM2	Pleckstrin homology domain-containing family M member 2
Q9Y6N1	COX11	Cytochrome c oxidase assembly protein C
O94885	SASH1	SAM and SH3 domain-containing protein 1
Q6QHF9	PAOX	Peroxisomal N(1)-acetyl-spermine/spermidine oxidase
Q9H8Y5	ANKZF1	Ankyrin repeat and zinc finger domain-containing protein 1
O95905	ECD	Protein ecdysoneless homolog
Q15545	TAF7	Transcription initiation factor TFIID subunit 7
P29590	PML	Protein PML
O75940	SMNDC1	Survival of motor neuron-related-splicing factor 30
Q8TDX7	NEK7	Serine/threonine-protein kinase Nek7
Q96S94	CCNL2	Cyclin-L2
Q8N5Y8	PARP16	Protein mono-ADP-ribosyltransferase PARP16
P04156	PRNP	Major prion protein
Q9Y548	YIPF1	Protein YIPF1
Q8IUR7	ARMC8	Armadillo repeat-containing protein 8
P08631	HCK	Tyrosine-protein kinase HCK
P15151	PVR	Poliovirus receptor
Q7L1W4	LRRC8D	Volume-regulated anion channel subunit LRRC8D
Q8TEA7	TBCK	TBC domain-containing protein kinase-like protein
Q8IVS2	MCAT	Malonyl-CoA-acyl carrier protein transacylase, mitochondrial
Q8TF42	UBASH3B	Ubiquitin-associated and SH3 domain-containing protein B
Q8WUH6	TMEM263	Transmembrane protein 263
Q9NPH0	ACP6	Lysophosphatidic acid phosphatase type 6
Q9BZX2	UCK2	Uridine-cytidine kinase 2
Q9BVC3	DSCC1	Sister chromatid cohesion protein DCC1
Q8IVB5	LIX1L	LIX1-like protein
Q13823	GNL2	Nucleolar GTP-binding protein 2
Q9NP73	ALG13	Putative bifunctional UDP-N-acetylglucosamine transferase and deubiquitinase ALG13
O43570	CA12	Carbonic anhydrase 12
Q8TBX8	PIP4K2C	Phosphatidylinositol 5-phosphate 4-kinase type-2 gamma
Q9UG01	IFT172	Intraflagellar transport protein 172 homolog
Q8IWE4	DCUN1D3	DCN1-like protein 3
Q9H583	HEATR1	HEAT repeat-containing protein 1
O95059	RPP14	Ribonuclease P protein subunit p14
Q96HN2	AHCYL2	Adenosylhomocysteinase 3
Q8TBC5	ZSCAN18	Zinc finger and SCAN domain-containing protein 18
O00462	MANBA	Beta-mannosidase
A6NHR9	SMCHD1	Structural maintenance of chromosomes flexible hinge domain-containing protein 1
O43172	PRPF4	U4/U6 small nuclear ribonucleoprotein Prp4
O95857	TSPAN13	Tetraspanin-13
Q6PK18	OGFOD3	2-oxoglutarate and iron-dependent oxygenase domain-containing protein 3
Q8TB40	ABHD4	(Lyso)-N-acylphosphatidylethanolamine lipase
Q5W111	SPRYD7	SPRY domain-containing protein 7
Q15120	PDK3	[Pyruvate dehydrogenase (acetyl-transferring)] kinase isozyme 3, mitochondrial
P12107	COL11A1	Collagen alpha-1(XI) chain
Q9BTL3	RAMAC	RNA guanine-N7 methyltransferase activating subunit
O00470	MEIS1	Homeobox protein Meis1
Q6ZW49	PAXIP1	PAX-interacting protein 1
Q9H4M3	FBXO44	F-box only protein 44
Q6NZ67	MZT2B	Mitotic-spindle organizing protein 2B
Q12802	AKAP13	A-kinase anchor protein 13
O43424	GRID2	Glutamate receptor ionotropic, delta-2
Q969M1	TOMM40L	Mitochondrial import receptor subunit T
Q8WV19	SFT2D1	Vesicle transport protein SFT2A
P46734	MAP2K3	Dual specificity mitogen-activated protein kinase kinase 3
Q9Y467	SALL2	Sal-like protein 2
Q96LB3	IFT74	Intraflagellar transport protein 74 homolog
P14373	TRIM27	Zinc finger protein RFP
Q9NYI0	PSD3	PH and SEC7 domain-containing protein 3
P08069	IGF1R	Insulin-like growth factor 1 receptor
Q6ZNW5	GDPGP1	GDP-D-glucose phosphorylase 1
P14649	MYL6B	Myosin light chain 6B
Q8IZ52	CHPF	Chondroitin sulfate synthase 2
Q9Y6H5	SNCAIP	Synphilin-1
Q9Y4E5	ZNF451	E3 SUM
P22681	CBL	E3 ubiquitin-protein ligase CBL
O60921	HUS1	Checkpoint protein HUS1
Q86UT6	NLRX1	NLR family member X1
Q6N075	MFSD5	Molybdate-anion transporter
Q9BY42	RTF2	Replication termination factor 2
Q14331	FRG1	Protein FRG1
Q15048	LRRC14	Leucine-rich repeat-containing protein 14
Q9BVT8	TMUB1	Transmembrane and ubiquitin-like domain-containing protein 1
Q96EK9	KTI12	Protein KTI12 homolog
Q7Z6M1	RABEPK	Rab9 effector protein with kelch motifs
Q9UL40	ZNF346	Zinc finger protein 346
Q8IWZ8	SUGP1	SURP and G-patch domain-containing protein 1
Q92623	TTC9	Tetratricopeptide repeat protein 9A
Q9NQX7	ITM2C	Integral membrane protein 2C
Q93074	MED12	Mediator of RNA polymerase II transcription subunit 12
Q9NXR1	NDE1	Nuclear distribution protein nudE homolog 1
Q96KR6	FAM210B	Protein FAM210B, mitochondrial
Q6FIF0	ZFAND6	AN1-type zinc finger protein 6
P28328	PEX2	Peroxisome biogenesis factor 2
P30039	PBLD	Phenazine biosynthesis-like domain-containing protein
Q8N2G8	GHDC	GH3 domain-containing protein
Q96QC0	PPP1R10	Serine/threonine-protein phosphatase 1 regulatory subunit 10
P07311	ACYP1	Acylphosphatase-1
Q96DU7	ITPKC	Inositol-trisphosphate 3-kinase C
Q9BQ24	ZFYVE21	Zinc finger FYVE domain-containing protein 21
Q9BU02	THTPA	Thiamine-triphosphatase
O96017	CHEK2	Serine/threonine-protein kinase Chk2
Q8TDN6	BRIX1	Ribosome biogenesis protein BRX1 homolog
Q9NVX0	HAUS2	HAUS augmin-like complex subunit 2
Q8IUQ0	CLVS1	Clavesin-1
P08572	COL4A2	Collagen alpha-2(IV) chain
Q9H3U5	MFSD1	Major facilitator superfamily domain-containing protein 1
Q969Z3	MTARC2	Mitochondrial amidoxime reducing component 2
Q8IY47	KBTBD2	Kelch repeat and BTB domain-containing protein 2
P33121	ACSL1	Long-chain-fatty-acid--CoA ligase 1
Q9H1H9	KIF13A	Kinesin-like protein KIF13A
Q969M3	YIPF5	Protein YIPF5
Q9NX74	DUS2	tRNA-dihydrouridine(20) synthase [NAD(P)+]-like
Q15648	MED1	Mediator of RNA polymerase II transcription subunit 1
Q9HAC7	SUGCT	Succinate--hydroxymethylglutarate CoA-transferase
Q7Z5G4	GOLGA7	Golgin subfamily A member 7
Q96EF6	FBXO17	F-box only protein 17
Q9P0U4	CXXC1	CXXC-type zinc finger protein 1
P37275	ZEB1	Zinc finger E-box-binding homeobox 1
Q9NXA8	SIRT5	NAD-dependent protein deacylase sirtuin-5, mitochondrial
P48426	PIP4K2A	Phosphatidylinositol 5-phosphate 4-kinase type-2 alpha
Q9UI30	TRMT112	Multifunctional methyltransferase subunit TRM112-like protein
Q96BZ9	TBC1D20	TBC1 domain family member 20
Q9Y487	ATP6V0A2	V-type proton ATPase 116 kDa subunit a2
O94805	ACTL6B	Actin-like protein 6B
Q9HBZ2	ARNT2	Aryl hydrocarbon receptor nuclear translocator 2
Q9BRS2	RIOK1	Serine/threonine-protein kinase RI
Q8TDD1	DDX54	ATP-dependent RNA helicase DDX54
Q8N392	ARHGAP18	Rho GTPase-activating protein 18
Q16816	PHKG1	Phosphorylase b kinase gamma catalytic chain, skeletal muscle/heart isoform
O43826	SLC37A4	Glucose-6-phosphate exchanger SLC37A4
Q9NP61	ARFGAP3	ADP-ribosylation factor GTPase-activating protein 3
Q96G25	MED8	Mediator of RNA polymerase II transcription subunit 8
Q70CQ3	USP30	Ubiquitin carboxyl-terminal hydrolase 30
Q9Y4D1	DAAM1	Disheveled-associated activator of morphogenesis 1
Q674X7	KAZN	Kazrin
Q9NRS6	SNX15	Sorting nexin-15
Q13613	MTMR1	Myotubularin-related protein 1
O15243	LEPROT	Leptin receptor gene-related protein
Q9H1A4	ANAPC1	Anaphase-promoting complex subunit 1
Q9BY49	PECR	Peroxisomal trans-2-enoyl-CoA reductase
Q9UBY8	CLN8	Protein CLN8
O15523	DDX3Y	ATP-dependent RNA helicase DDX3Y
Q5VZE5	NAA35	N-alpha-acetyltransferase 35, NatC auxiliary subunit
Q14643	ITPR1	Inositol 1,4,5-trisphosphate receptor type 1
P07738	BPGM	Bisphosphoglycerate mutase
Q9Y5J6	TIMM10B	Mitochondrial import inner membrane translocase subunit Tim10 B
Q9Y6K9	IKBKG	NF-kappa-B essential modulator
Q86VN1	VPS36	Vacuolar protein-sorting-associated protein 36
Q96LD8	SENP8	Sentrin-specific protease 8
O00501	CLDN5	Claudin-5
Q6ICG6	KIAA0930	Uncharacterized protein KIAA0930
P57764	GSDMD	Gasdermin-D
Q7L266	ASRGL1	Isoaspartyl peptidase/L-asparaginase
Q96B49	TOMM6	Mitochondrial import receptor subunit T
Q9UIW2	PLXNA1	Plexin-A1
O14594	NCAN	Neurocan core protein
Q6IA69	NADSYN1	Glutamine-dependent NAD(+) synthetase
P00352	ALDH1A1	Retinal dehydrogenase 1
P40145	ADCY8	Adenylate cyclase type 8
Q8IY22	CMIP	C-Maf-inducing protein
Q9BQ15	NABP2
Q86WW8	COA5	Cytochrome c oxidase assembly factor 5
Q96GS4	BORCS6
Q9BVK8	TMEM147	Transmembrane protein 147
Q9NYL2	MAP3K20	Mitogen-activated protein kinase kinase kinase 20
Q9Y4E6	WDR7	WD repeat-containing protein 7
Q5VST6	ABHD17B	Alpha/beta hydrolase domain-containing protein 17B
Q15742	NAB2	NGFI-A-binding protein 2
Q9BV20	MRI1	Methylthioribose-1-phosphate isomerase
O60879	DIAPH2	Protein diaphanous homolog 2
Q6QNY0	BLOC1S3	Biogenesis of lysosome-related organelles complex 1 subunit 3
Q96H79	ZC3HAV1L	Zinc finger CCCH-type antiviral protein 1-like
Q99504	EYA3	Eyes absent homolog 3
Q9NUL7	DDX28	Probable ATP-dependent RNA helicase DDX28
Q9BWW4	SSBP3	Single-stranded DNA-binding protein 3
Q17R98	ZNF827	Zinc finger protein 827
Q12788	TBL3	Transducin beta-like protein 3
Q9H7E9	C8orf33	UPF0488 protein C8orf33
Q9H3S5	PIGM	GPI mannosyltransferase 1
Q9H9H4	VPS37B	Vacuolar protein sorting-associated protein 37B
Q9NPB8	GPCPD1	Glycerophosphocholine phosphodiesterase GPCPD1
Q9Y2I7	PIKFYVE	1-phosphatidylinositol 3-phosphate 5-kinase
Q8WW12	PCNP	PEST proteolytic signal-containing nuclear protein
Q9H6E5	TUT1	Speckle targeted PIP5K1A-regulated poly(A) polymerase
Q9NVE5	USP40	Ubiquitin carboxyl-terminal hydrolase 40
Q8WZ82	OVCA2	Esterase
Q8WZ42	TTN	Titin
P24468	NR2F2
Q99543	DNAJC2	DnaJ homolog subfamily C member 2
P45983	MAPK8	Mitogen-activated protein kinase 8
O95476	CTDNEP1	CTD nuclear envelope phosphatase 1
Q9Y217	MTMR6	Myotubularin-related protein 6
Q69YN4	VIRMA	Protein virilizer homolog
Q14563	SEMA3A	Semaphorin-3A
O75911	DHRS3	Short-chain dehydrogenase/reductase 3
Q9NW08	POLR3B	DNA-directed RNA polymerase III subunit RPC2
Q9NWQ8	PAG1	Phosphoprotein associated with glycosphingolipid-enriched microdomains 1
Q9H840	GEMIN7	Gem-associated protein 7
O60906	SMPD2	Sphingomyelin phosphodiesterase 2
Q8TCG1	CIP2A	Protein CIP2A
O15530	PDPK1	3-phosphoinositide-dependent protein kinase 1
Q9Y6A1	POMT1
Q5EBL8	PDZD11	PDZ domain-containing protein 11
O43716	GATC	Glutamyl-tRNA(Gln) amidotransferase subunit C, mitochondrial
O75879	GATB	Glutamyl-tRNA(Gln) amidotransferase subunit B, mitochondrial
Q9BTD8	RBM42	RNA-binding protein 42
P84095	RHOG	Rho-related GTP-binding protein RhoG
Q01968	OCRL	Inositol polyphosphate 5-phosphatase
Q9H871	RMND5A	E3 ubiquitin-protein transferase RMND5A
Q14832	GRM3	Metabotropic glutamate receptor 3
Q3KQU3	MAP7D1	MAP7 domain-containing protein 1
P30260	CDC27	Cell division cycle protein 27 homolog
Q9BW71	HIRIP3	HIRA-interacting protein 3
P30531	SLC6A1	Sodium- and chloride-dependent GABA transporter 1
Q96ED9	HOOK2	Protein Hook homolog 2
Q8N370	SLC43A2	Large neutral amino acids transporter small subunit 4
Q7L2J0	MEPCE	7SK snRNA methylphosphate capping enzyme
Q8N0Z6	TTC5	Tetratricopeptide repeat protein 5
P25054	APC	Adenomatous polyposis coli protein
Q9H7P6	MVB12B	Multivesicular body subunit 12B
Q92685	ALG3	Dol-P-Man:Man(5)GlcNAc(2)-PP-Dol alpha-1,3-mannosyltransferase
Q6PCB6	ABHD17C	Alpha/beta hydrolase domain-containing protein 17C
P16591	FER	Tyrosine-protein kinase Fer
Q9Y4C2	TCAF1	TRPM8 channel-associated factor 1
Q86WT1	TTC30A	Tetratricopeptide repeat protein 30A
Q86SZ2	TRAPPC6B	Trafficking protein particle complex subunit 6B
Q96BN8	OTULIN	Ubiquitin thioesterase otulin
Q9UBP4	DKK3	Dickkopf-related protein 3
Q9Y587	AP4S1	AP-4 complex subunit sigma-1
Q9NWR8	MCUB	Calcium uniporter regulatory subunit MCUb, mitochondrial
O94817	ATG12	Ubiquitin-like protein ATG12
Q9H1Y0	ATG5	Autophagy protein 5
Q8N5C7	DTWD1	tRNA-uridine aminocarboxypropyltransferase 1
Q9UM47	NOTCH3	Neurogenic locus notch homolog protein 3
Q9BZM1	PLA2G12A	Group XIIA secretory phospholipase A2
Q8IWT6	LRRC8A	Volume-regulated anion channel subunit LRRC8A
Q8ND90	PNMA1	Paraneoplastic antigen Ma1
Q9GZM5	YIPF3	Protein YIPF3
Q92859	NEO1	Neogenin
Q9H6R7	WDCP	WD repeat and coiled-coil-containing protein
P13521	SCG2	Secretogranin-2
P10589	NR2F1
Q8NEW0	SLC30A7	Zinc transporter 7
Q96GA3	LTV1	Protein LTV1 homolog
P30740	SERPINB1	Leukocyte elastase inhibitor
Q14764	MVP	Major vault protein
Q8TB03	CXorf38	Uncharacterized protein CXorf38
Q9NQG6	MIEF1	Mitochondrial dynamics protein MID51
O43150	ASAP2	Arf-GAP with SH3 domain, ANK repeat and PH domain-containing protein 2
O95721	SNAP29	Synaptosomal-associated protein 29
Q9P0P8	MTRES1	Mitochondrial transcription rescue factor 1
Q9BXB4	OSBPL11
Q6ZT12	UBR3	E3 ubiquitin-protein ligase UBR3
P04271	S100B	Protein S100-B
P13929	ENO3	Beta-enolase
Q5VSG8	MANEAL	Glycoprotein endo-alpha-1,2-mannosidase-like protein
Q8WVB6	CHTF18	Chromosome transmission fidelity protein 18 homolog
Q8N1S5	SLC39A11	Zinc transporter ZIP11
Q01831	XPC	DNA repair protein complementing XP-C cells
Q15642	TRIP10	Cdc42-interacting protein 4
Q0PNE2	ELP6	Elongator complex protein 6
Q14241	ELOA	Elongin-A
O60232	ZNRD2	Protein ZNRD2
O14514	ADGRB1	Adhesion G protein-coupled receptor B1
Q9UHC7	MKRN1	E3 ubiquitin-protein ligase makorin-1
Q9NZ43	USE1	Vesicle transport protein USE1
Q9NRL3	STRN4	Striatin-4
P48553	TRAPPC10	Trafficking protein particle complex subunit 10
Q8N126	CADM3	Cell adhesion molecule 3
O95602	POLR1A	DNA-directed RNA polymerase I subunit RPA1
O14763	TNFRSF10B	Tumor necrosis factor receptor superfamily member 10B
Q99576	TSC22D3	TSC22 domain family protein 3
Q9NXN4	GDAP2	Ganglioside-induced differentiation-associated protein 2
Q16527	CSRP2	Cysteine and glycine-rich protein 2
Q5TEU4	NDUFAF5	Arginine-hydroxylase NDUFAF5, mitochondrial
Q9HC98	NEK6	Serine/threonine-protein kinase Nek6
Q9H6D7	HAUS4	HAUS augmin-like complex subunit 4
O14939	PLD2	Phospholipase D2
Q5T447	HECTD3	E3 ubiquitin-protein ligase HECTD3
Q9P289	STK26	Serine/threonine-protein kinase 26
Q9NZC7	WWOX	WW domain-containing oxidoreductase
P81605	DCD	Dermcidin
Q96FX7	TRMT61A	tRNA (adenine(58)-N(1))-methyltransferase catalytic subunit TRMT61A
P49454	CENPF	Centromere protein F
Q16656	NRF1	Nuclear respiratory factor 1
Q9BTE1	DCTN5	Dynactin subunit 5
Q9H6Y2	WDR55	WD repeat-containing protein 55
O96013	PAK4	Serine/threonine-protein kinase PAK 4
Q9BT40	INPP5K	Inositol polyphosphate 5-phosphatase K
Q6XQN6	NAPRT	Nicotinate phosphoribosyltransferase
P50552	VASP	Vasodilator-stimulated phosphoprotein
Q8TB22	SPATA20	Spermatogenesis-associated protein 20
Q9NW13	RBM28	RNA-binding protein 28
Q7Z7A3	CTU1	Cytoplasmic tRNA 2-thiolation protein 1
Q969T7	NT5C3B	7-methylguanosine phosphate-specific 5'-nucleotidase
Q6BDS2	UHRF1BP1	UHRF1-binding protein 1
P23610	F8A1	40-kDa huntingtin-associated protein
Q14657	LAGE3	EKC/KE
Q53TN4	CYBRD1	Plasma membrane ascorbate-dependent reductase CYBRD1
O00750	PIK3C2B	Phosphatidylinositol 4-phosphate 3-kinase C2 domain-containing subunit beta
Q9BPX7	C7orf25	UPF0415 protein C7orf25
Q9UHI6	DDX20	Probable ATP-dependent RNA helicase DDX20
Q641Q2	WASHC2A	WASH complex subunit 2A
P27448	MARK3	MAP/microtubule affinity-regulating kinase 3
Q96EV2	RBM33	RNA-binding protein 33
Q86UL3	GPAT4	Glycerol-3-phosphate acyltransferase 4
O95453	PARN	Poly(A)-specific ribonuclease PARN
Q16637	SMN1	Survival motor neuron protein
A7E2V4	ZSWIM8	Zinc finger SWIM domain-containing protein 8
P03923	MT-ND6	NADH-ubiquinone oxidoreductase chain 6
Q9NR33	POLE4	DNA polymerase epsilon subunit 4
Q86X19	TMEM17	Transmembrane protein 17
Q9NQL2	RRAGD	Ras-related GTP-binding protein D
Q9HCN4	GPN1	GPN-loop GTPase 1
Q6UX04	CWC27	Spliceosome-associated protein CWC27 homolog
Q9NPJ6	MED4	Mediator of RNA polymerase II transcription subunit 4
O00408	PDE2A	cGMP-dependent 3',5'-cyclic phosphodiesterase
Q9NZN8	CNOT2	CCR4-N
Q9UBP0	SPAST	Spastin
Q12999	TSPAN31	Tetraspanin-31
P10746	UROS	Uroporphyrinogen-III synthase
Q9NVU7	SDAD1	Protein SDA1 homolog
Q96S52	PIGS	GPI transamidase component PIG-S
Q96FZ7	CHMP6	Charged multivesicular body protein 6
O60241	ADGRB2	Adhesion G protein-coupled receptor B2
Q7LGC8	CHST3	Carbohydrate sulfotransferase 3
P52434	POLR2H	DNA-directed RNA polymerases I, II, and III subunit RPABC3
Q9H0U6	MRPL18	39S ribosomal protein L18, mitochondrial
O43639	NCK2	Cytoplasmic protein NCK2
O43310	CTIF	CBP80/20-dependent translation initiation factor
Q5PRF9	SAMD4B	Protein Smaug homolog 2
Q96NL8	C8orf37	Protein C8orf37
Q70CQ2	USP34	Ubiquitin carboxyl-terminal hydrolase 34
P49789	FHIT	Bis(5'-adenosyl)-triphosphatase
Q86US8	SMG6	Telomerase-binding protein EST1A
Q9Y6G5	COMMD10
Q9Y2X0	MED16	Mediator of RNA polymerase II transcription subunit 16
Q96S59	RANBP9	Ran-binding protein 9
Q13546	RIPK1	Receptor-interacting serine/threonine-protein kinase 1
Q96B45	BORCS7
Q8NEB9	PIK3C3	Phosphatidylinositol 3-kinase catalytic subunit type 3
Q9NXR7	BABAM2	BRISC and BRCA1-A complex member 2
Q8N4V1	MMGT1	ER membrane protein complex subunit 5
Q5BKT4	ALG10	Dol-P-Glc:Glc(2)Man(9)GlcNAc(2)-PP-Dol alpha-1,2-glucosyltransferase
Q9NZ72	STMN3	Stathmin-3
Q9GZQ3	COMMD5
Q9UL12	SARDH	Sarcosine dehydrogenase, mitochondrial
Q96CM4	NXNL1	Nucleoredoxin-like protein 1
P35249	RFC4	Replication factor C subunit 4
Q9NXW2	DNAJB12	DnaJ homolog subfamily B member 12
Q7L7V1	DHX32	Putative pre-mRNA-splicing factor ATP-dependent RNA helicase DHX32
O95363	FARS2	Phenylalanine--tRNA ligase, mitochondrial
O75145	PPFIA3	Liprin-alpha-3
Q13164	MAPK7	Mitogen-activated protein kinase 7
O14772	FPGT	Fucose-1-phosphate guanylyltransferase
O00423	EML1	Echinoderm microtubule-associated protein-like 1
Q9NX00	TMEM160	Transmembrane protein 160
Q14999	CUL7	Cullin-7
P09525	ANXA4	Annexin A4
P26022	PTX3	Pentraxin-related protein PTX3
Q96FL8	SLC47A1	Multidrug and toxin extrusion protein 1
Q96IY1	NSL1	Kinetochore-associated protein NSL1 homolog
Q9P2N5	RBM27	RNA-binding protein 27
Q13153	PAK1	Serine/threonine-protein kinase PAK 1
Q6NZY4	ZCCHC8	Zinc finger CCHC domain-containing protein 8
Q5VTL8	PRPF38B	Pre-mRNA-splicing factor 38B
Q14849	STARD3	StAR-related lipid transfer protein 3
P62068	USP46	Ubiquitin carboxyl-terminal hydrolase 46
Q86YT6	MIB1	E3 ubiquitin-protein ligase MIB1
Q9NR09	BIRC6	Baculoviral IAP repeat-containing protein 6
O95755	RAB36	Ras-related protein Rab-36
Q9ULJ8	PPP1R9A	Neurabin-1
Q06547	GABPB1	GA-binding protein subunit beta-1
Q7Z3K3	POGZ	Pogo transposable element with ZNF domain
Q8IVT5	KSR1	Kinase suppressor of Ras 1
Q96II8	LRCH3	DISP complex protein LRCH3
Q9NNW5	WDR6	WD repeat-containing protein 6
Q9Y2H2	INPP5F	Phosphatidylinositide phosphatase SAC2
Q86U86	PBRM1	Protein polybromo-1
Q15651	HMGN3	High mobility group nucleosome-binding domain-containing protein 3
Q5VU97	CACHD1	VWFA and cache domain-containing protein 1
Q9BU61	NDUFAF3	NADH dehydrogenase [ubiquinone] 1 alpha subcomplex assembly factor 3
Q9UJX6	ANAPC2	Anaphase-promoting complex subunit 2
Q96PE7	MCEE	Methylmalonyl-CoA epimerase, mitochondrial
Q13905	RAPGEF1	Rap guanine nucleotide exchange factor 1
O14933	UBE2L6	Ubiquitin/ISG15-conjugating enzyme E2 L6
Q96MZ0	GDAP1L1	Ganglioside-induced differentiation-associated protein 1-like 1
Q96ES7	SGF29	SAGA-associated factor 29
O75462	CRLF1	Cytokine receptor-like factor 1
O75648	TRMU	Mitochondrial tRNA-specific 2-thiouridylase 1
P33552	CKS2	Cyclin-dependent kinases regulatory subunit 2
Q8N556	AFAP1	Actin filament-associated protein 1
P32121	ARRB2	Beta-arrestin-2
Q9UKD2	MRTO4	mRNA turnover protein 4 homolog
Q15303	ERBB4	Receptor tyrosine-protein kinase erbB-4
Q96E29	MTERF3	Transcription termination factor 3, mitochondrial
Q8IVH4	MMAA	Methylmalonic aciduria type A protein, mitochondrial
P41743	PRKCI	Protein kinase C iota type
Q96D46	NMD3	60S ribosomal export protein NMD3
P18433	PTPRA	Receptor-type tyrosine-protein phosphatase alpha
Q8NFI3	ENGASE	Cytosolic endo-beta-N-acetylglucosaminidase
Q9UKD1	GMEB2	Glucocorticoid modulatory element-binding protein 2
O95104	SCAF4	SR-related and CTD-associated factor 4
Q9BQ49	SMIM7	Small integral membrane protein 7
P09603	CSF1	Macrophage colony-stimulating factor 1
Q9Y6G3	MRPL42	39S ribosomal protein L42, mitochondrial
P28065	PSMB9	Proteasome subunit beta type-9
O94763	URI1	Unconventional prefoldin RPB5 interactor 1
Q8NEN9	PDZD8	PDZ domain-containing protein 8
Q9BTY7	HGH1	Protein HGH1 homolog
Q13242	SRSF9	Serine/arginine-rich splicing factor 9
Q9NYR9	NKIRAS2	NF-kappa-B inhibitor-interacting Ras-like protein 2
P35219	CA8	Carbonic anhydrase-related protein
Q96F86	EDC3	Enhancer of mRNA-decapping protein 3
P49366	DHPS	Deoxyhypusine synthase
Q9NUN5	LMBRD1	Lysosomal cobalamin transport escort protein LMBD1
Q93070	ART4	Ecto-ADP-ribosyltransferase 4
Q9H5Q4	TFB2M	Dimethyladenosine transferase 2, mitochondrial
Q9NUQ6	SPATS2L	SPATS2-like protein
Q8TDJ6	DMXL2	DmX-like protein 2
O75787	ATP6AP2	Renin receptor
Q9NS87	KIF15	Kinesin-like protein KIF15
P42356	PI4KA	Phosphatidylinositol 4-kinase alpha
P62273	RPS29	40S ribosomal protein S29
P16383	GCFC2	Intron Large complex component GCFC2
P23469	PTPRE	Receptor-type tyrosine-protein phosphatase epsilon
P40424	PBX1	Pre-B-cell leukemia transcription factor 1
Q96ME7	ZNF512	Zinc finger protein 512
O95249	GOSR1	Golgi SNAP receptor complex member 1
Q86U42	PABPN1	Polyadenylate-binding protein 2
O75914	PAK3	Serine/threonine-protein kinase PAK 3
Q6AI08	HEATR6	HEAT repeat-containing protein 6
Q8IU81	IRF2BP1	Interferon regulatory factor 2-binding protein 1
Q9H0R5	GBP3	Guanylate-binding protein 3
A0PK00	TMEM120B	Transmembrane protein 120B
Q96TA1	NIBAN2	Protein Niban 2
O60346	PHLPP1	PH domain leucine-rich repeat-containing protein phosphatase 1
P61024	CKS1B	Cyclin-dependent kinases regulatory subunit 1
Q8IUI8	CRLF3	Cytokine receptor-like factor 3
Q13608	PEX6	Peroxisome assembly factor 2
Q9H9G7	AGO3	Protein argonaute-3
Q9Y5Y5	PEX16	Peroxisomal membrane protein PEX16
P55345	PRMT2	Protein arginine N-methyltransferase 2
Q96ET8	TVP23C	Golgi apparatus membrane protein TVP23 homolog C
Q03113	GNA12	Guanine nucleotide-binding protein subunit alpha-12
Q9UKL0	RCOR1	REST corepressor 1
Q9P2Q2	FRMD4A	FERM domain-containing protein 4A
Q9NQ55	PPAN	Suppressor of SWI4 1 homolog
Q71RG4	TMUB2	Transmembrane and ubiquitin-like domain-containing protein 2
Q96DM3	RMC1	Regulator of M
Q8TD19	NEK9	Serine/threonine-protein kinase Nek9
Q9Y289	SLC5A6	Sodium-dependent multivitamin transporter
Q9Y672	ALG6	Dolichyl pyrophosphate Man9GlcNAc2 alpha-1,3-glucosyltransferase
Q9NRY6	PLSCR3	Phospholipid scramblase 3
O75925	PIAS1	E3 SUM
Q9H1E5	TMX4	Thioredoxin-related transmembrane protein 4
Q9NXG6	P4HTM	Transmembrane prolyl 4-hydroxylase
Q96IR7	HPDL	4-hydroxyphenylpyruvate dioxygenase-like protein
Q9NR46	SH3GLB2	Endophilin-B2
Q96SI1	KCTD15	BTB/P
Q9Y3Q8	TSC22D4	TSC22 domain family protein 4
Q8TCT7	SPPL2B	Signal peptide peptidase-like 2B
Q15554	TERF2	Telomeric repeat-binding factor 2
O75391	SPAG7	Sperm-associated antigen 7
Q9H1K1	ISCU	Iron-sulfur cluster assembly enzyme ISCU, mitochondrial
O00401	WASL	Neural Wiskott-Aldrich syndrome protein
Q8ND56	LSM14A	Protein LSM14 homolog A
P53370	NUDT6	Nucleoside diphosphate-linked moiety X motif 6
Q8N3U4	STAG2	Cohesin subunit SA-2
Q8TB96	ITFG1	T-cell immunomodulatory protein
O43933	PEX1	Peroxisome biogenesis factor 1
Q9HBG6	IFT122	Intraflagellar transport protein 122 homolog
Q9UGC7	MTRF1L	Peptide chain release factor 1-like, mitochondrial
Q9UBK9	UXT	Protein UXT
Q969E4	TCEAL3	Transcription elongation factor A protein-like 3
O75334	PPFIA2	Liprin-alpha-2
O60318	MCM3AP	Germinal-center associated nuclear protein
Q8TED1	GPX8	Probable glutathione peroxidase 8
Q6P1Q0	LETMD1	LETM1 domain-containing protein 1
P21453	S1PR1	Sphingosine 1-phosphate receptor 1
Q9NP90	RAB9B	Ras-related protein Rab-9B
Q6NYC1	JMJD6	Bifunctional arginine demethylase and lysyl-hydroxylase JMJD6
Q12983	BNIP3	BCL2/adenovirus E1B 19 kDa protein-interacting protein 3
P55769	SNU13	NHP2-like protein 1
Q86V97	KBTBD6	Kelch repeat and BTB domain-containing protein 6
Q9UPY6	WASF3	Wiskott-Aldrich syndrome protein family member 3
Q12974	PTP4A2	Protein tyrosine phosphatase type IVA 2
Q8NI27	THOC2
Q8NBF6	AVL9	Late secretory pathway protein AVL9 homolog
P55789	GFER	FAD-linked sulfhydryl oxidase ALR
O75071	EFCAB14	EF-hand calcium-binding domain-containing protein 14
Q5TC12	ATPAF1	ATP synthase mitochondrial F1 complex assembly factor 1
Q12923	PTPN13	Tyrosine-protein phosphatase non-receptor type 13
O43524	FOXO3	Forkhead box protein
Q8NBT2	SPC24	Kinetochore protein Spc24
Q86TV6	TTC7B	Tetratricopeptide repeat protein 7B
Q9UBI1	COMMD3	C
Q9H7B4	SMYD3	Histone-lysine N-methyltransferase SMYD3
P82094	TMF1	TATA element modulatory factor
Q658Y4	FAM91A1	Protein FAM91A1
P34913	EPHX2	Bifunctional epoxide hydrolase 2
Q70IA6	MOB2
Q3ZCW2	LGALSL	Galectin-related protein
Q96CS2	HAUS1	HAUS augmin-like complex subunit 1
Q96G01	BICD1	Protein bicaudal D homolog 1
Q9BXY0	MAK16	Protein MAK16 homolog
A8MXV4	NUDT19	Nucleoside diphosphate-linked moiety X motif 19
Q14114	LRP8	Low-density lipoprotein receptor-related protein 8
Q16143	SNCB	Beta-synuclein
O75143	ATG13	Autophagy-related protein 13
Q8IY31	IFT20	Intraflagellar transport protein 20 homolog
Q5VT25	CDC42BPA	Serine/threonine-protein kinase MRCK alpha
Q9UBS9	SUCO	SUN domain-containing ossification factor
P46531	NOTCH1	Neurogenic locus notch homolog protein 1
Q7Z3C6	ATG9A	Autophagy-related protein 9A
Q8TDC3	BRSK1	Serine/threonine-protein kinase BRSK1
Q9Y3I1	FBXO7	F-box only protein 7
Q9UJX2	CDC23	Cell division cycle protein 23 homolog
O75084	FZD7	Frizzled-7
Q7KZ85	SUPT6H	Transcription elongation factor SPT6
Q5JS54	PSMG4	Proteasome assembly chaperone 4
P35610	SOAT1	Sterol
Q13541	EIF4EBP1	Eukaryotic translation initiation factor 4E-binding protein 1
O14775	GNB5	Guanine nucleotide-binding protein subunit beta-5
P12931	SRC	Proto-oncogene tyrosine-protein kinase Src
P48634	PRRC2A	Protein PRRC2A
Q96MX6	WDR92	WD repeat-containing protein 92
Q92989	CLP1	Polyribonucleotide 5'-hydroxyl-kinase Clp1
O43823	AKAP8	A-kinase anchor protein 8
Q12770	SCAP	Sterol regulatory element-binding protein cleavage-activating protein
P47928	ID4	DNA-binding protein inhibitor ID-4
Q49B96	COX19	Cytochrome c oxidase assembly protein C
Q9BXC9	BBS2	Bardet-Biedl syndrome 2 protein
Q9NY72	SCN3B	Sodium channel subunit beta-3
Q8IY95	TMEM192	Transmembrane protein 192
A2RU67	FAM234B	Protein FAM234B
Q14894	CRYM	Ketimine reductase mu-crystallin
Q13901	C1D	Nuclear nucleic acid-binding protein C1D
Q9BVL4	SELENOO	Protein adenylyltransferase Sel
Q460N5	PARP14	Protein mono-ADP-ribosyltransferase PARP14
Q15118	PDK1	[Pyruvate dehydrogenase (acetyl-transferring)] kinase isozyme 1, mitochondrial
Q05707	COL14A1	Collagen alpha-1(XIV) chain
Q9Y4G8	RAPGEF2	Rap guanine nucleotide exchange factor 2
Q5T1Q4	SLC35F1	Solute carrier family 35 member F1
Q9UKZ1	CNOT11	CCR4-N
Q9NZN3	EHD3	EH domain-containing protein 3
Q6YHU6	THADA	Thyroid adenoma-associated protein
Q9ULR0	ISY1	Pre-mRNA-splicing factor ISY1 homolog
Q8N6M0	OTUD6B	Deubiquitinase
Q9H1U9	SLC25A51	Mitochondrial nicotinamide adenine dinucleotide transporter SLC25A51
Q00536	CDK16	Cyclin-dependent kinase 16
Q96QF0	RAB3IP	Rab-3A-interacting protein
O94856	NFASC	Neurofascin
Q92574	TSC1	Hamartin
O95817	BAG3	BAG family molecular chaperone regulator 3
O43808	SLC25A17	Peroxisomal membrane protein PMP34
Q92615	LARP4B	La-related protein 4B
Q96E17	RAB3C	Ras-related protein Rab-3C
Q9NUG6	PDRG1	p53 and DNA damage-regulated protein 1
Q9H0A8	COMMD4
Q9NWV8	BABAM1	BRISC and BRCA1-A complex member 1
Q9P2G1	ANKIB1	Ankyrin repeat and IBR domain-containing protein 1
P98194	ATP2C1	Calcium-transporting ATPase type 2C member 1
Q99808	SLC29A1	Equilibrative nucleoside transporter 1
Q09328	MGAT5	Alpha-1,6-mannosylglycoprotein 6-beta-N-acetylglucosaminyltransferase A
Q08AE8	SPIRE1	Protein spire homolog 1
O94967	WDR47	WD repeat-containing protein 47
Q53S33	BOLA3	BolA-like protein 3
O43314	PPIP5K2	Inositol hexakisphosphate and diphosphoinositol-pentakisphosphate kinase 2
Q16576	RBBP7	Histone-binding protein RBBP7
Q8TEQ8	PIGO	GPI ethanolamine phosphate transferase 3
Q9H9A5	CNOT10	CCR4-N
Q9HCE5	METTL14	N6-adenosine-methyltransferase non-catalytic subunit
Q9BUR4	WRAP53	Telomerase Cajal body protein 1
P27986	PIK3R1	Phosphatidylinositol 3-kinase regulatory subunit alpha
Q9NU23	LYRM2	LYR motif-containing protein 2
Q15751	HERC1	Probable E3 ubiquitin-protein ligase HERC1
Q8TBF5	PIGX	Phosphatidylinositol-glycan biosynthesis class X protein
P00846	MT-ATP6	ATP synthase subunit a
Q15942	ZYX	Zyxin
Q6ZU35	CRACD	Capping protein inhibiting regulator of actin dynamics
Q9NVR2	INTS10	Integrator complex subunit 10
Q96PY6	NEK1	Serine/threonine-protein kinase Nek1
O14807	MRAS	Ras-related protein M-Ras
Q9BTY2	FUCA2	Plasma alpha-L-fucosidase
Q9UK59	DBR1	Lariat debranching enzyme
Q16611	BAK1	Bcl-2 homologous antagonist/killer
Q8IV38	ANKMY2	Ankyrin repeat and MYND domain-containing protein 2
Q9UIL1	SCOC	Short coiled-coil protein
Q9NZU5	LMCD1	LIM and cysteine-rich domains protein 1
Q15329	E2F5	Transcription factor E2F5
Q96NC0	ZMAT2	Zinc finger matrin-type protein 2
Q9BXJ0	C1QTNF5	Complement C1q tumor necrosis factor-related protein 5
Q4G0I0	CCSMST1	Protein CCSMST1
Q5VSL9	STRIP1	Striatin-interacting protein 1
O43306	ADCY6	Adenylate cyclase type 6
Q96HP4	OXNAD1
Q6JQN1	ACAD10	Acyl-CoA dehydrogenase family member 10
P56962	STX17	Syntaxin-17
Q5BJH2	TMEM128	Transmembrane protein 128
Q9H0V1	TMEM168	Transmembrane protein 168
O15488	GYG2	Glycogenin-2
Q96DE0	NUDT16	U8 snoRNA-decapping enzyme
O60927	PPP1R11	E3 ubiquitin-protein ligase PPP1R11
P42771	CDKN2A	Cyclin-dependent kinase inhibitor 2A
Q96MX0	CMTM3	CKLF-like MARVEL transmembrane domain-containing protein 3
Q9Y314	NOSIP	Nitric oxide synthase-interacting protein
Q9P2M7	CGN	Cingulin
Q08AD1	CAMSAP2	Calmodulin-regulated spectrin-associated protein 2
Q9P2U8	SLC17A6	Vesicular glutamate transporter 2
Q9UHY8	FEZ2	Fasciculation and elongation protein zeta-2
P45985	MAP2K4	Dual specificity mitogen-activated protein kinase kinase 4
Q8NDI1	EHBP1	EH domain-binding protein 1
Q9H1K0	RBSN	Rabenosyn-5
P23219	PTGS1	Prostaglandin G/H synthase 1
Q5T5U3	ARHGAP21	Rho GTPase-activating protein 21
Q92845	KIFAP3	Kinesin-associated protein 3
Q9Y5Y2	NUBP2	Cytosolic Fe-S cluster assembly factor NUBP2
Q8N3X1	FNBP4	Formin-binding protein 4
Q8IYM9	TRIM22	E3 ubiquitin-protein ligase TRIM22
Q96T23	RSF1	Remodeling and spacing factor 1
Q9H7D7	WDR26	WD repeat-containing protein 26
Q9Y4K3	TRAF6	TNF receptor-associated factor 6
P58335	ANTXR2	Anthrax toxin receptor 2
Q01085	TIAL1	Nucleolysin TIAR
Q4G0X4	KCTD21	BTB/P
P32189	GK	Glycerol kinase
Q15011	HERPUD1	Homocysteine-responsive endoplasmic reticulum-resident ubiquitin-like domain member 1 protein
O43490	PROM1	Prominin-1
Q96Q42	ALS2	Alsin
Q8IU85	CAMK1D	Calcium/calmodulin-dependent protein kinase type 1D
Q8NBM8	PCYOX1L	Prenylcysteine oxidase-like
Q8IWT1	SCN4B	Sodium channel subunit beta-4
Q9BSL1	UBAC1	Ubiquitin-associated domain-containing protein 1
Q6VEQ5	WASH2P	WAS protein family homolog 2
Q9NPF5	DMAP1	DNA methyltransferase 1-associated protein 1
Q86WR0	CCDC25	Coiled-coil domain-containing protein 25
P50416	CPT1A	Carnitine
Q96BY6	DOCK10	Dedicator of cytokinesis protein 10
P41586	ADCYAP1R1	Pituitary adenylate cyclase-activating polypeptide type I receptor
Q8IWE2	FAM114A1	Protein N
Q96J01	THOC3
O76081	RGS20	Regulator of G-protein signaling 20
P04066	FUCA1	Tissue alpha-L-fucosidase
P05386	RPLP1	60S acidic ribosomal protein P1
P09914	IFIT1	Interferon-induced protein with tetratricopeptide repeats 1
Q96GY0	ZC2HC1A	Zinc finger C2HC domain-containing protein 1A
Q9HAS0	C17orf75	Protein Njmu-R1
Q8TDZ2	MICAL1	[F-actin]-monooxygenase MICAL1
Q504Q3	PAN2	PAN2-PAN3 deadenylation complex catalytic subunit PAN2
O14874	BCKDK	[3-methyl-2-oxobutanoate dehydrogenase [lipoamide]] kinase, mitochondrial
Q9UI08	EVL	Ena/VASP-like protein
Q9H6U6	BCAS3	Breast carcinoma-amplified sequence 3
P78536	ADAM17	Disintegrin and metalloproteinase domain-containing protein 17
Q8NFW8	CMAS	N-acylneuraminate cytidylyltransferase
Q9H7X7	IFT22	Intraflagellar transport protein 22 homolog
P34059	GALNS	N-acetylgalactosamine-6-sulfatase
Q8NEY1	NAV1	Neuron navigator 1
Q13627	DYRK1A	Dual specificity tyrosine-phosphorylation-regulated kinase 1A
Q9Y6Y0	IVNS1ABP	Influenza virus NS1A-binding protein
Q9NXB9	ELOVL2	Elongation of very long chain fatty acids protein 2
Q92581	SLC9A6	Sodium/hydrogen exchanger 6
Q96S19	METTL26	Methyltransferase-like 26
O96007	MOCS2	Molybdopterin synthase catalytic subunit
P54277	PMS1	PMS1 protein homolog 1
Q9P2F8	SIPA1L2	Signal-induced proliferation-associated 1-like protein 2
P17050	NAGA	Alpha-N-acetylgalactosaminidase
Q86VP1	TAX1BP1	Tax1-binding protein 1
Q9NQ86	TRIM36	E3 ubiquitin-protein ligase TRIM36
Q5BJH7	YIF1B	Protein YIF1B
Q86X83	COMMD2
Q9NVI1	FANCI	Fanconi anemia group I protein
Q9HBR0	SLC38A10	Putative sodium-coupled neutral amino acid transporter 10
Q15771	RAB30	Ras-related protein Rab-30
Q9UPN4	CEP131	Centrosomal protein of 131 kDa
Q15155	NOMO1	Nodal modulator 1
Q6UX07	DHRS13	Dehydrogenase/reductase SDR family member 13
P53778	MAPK12	Mitogen-activated protein kinase 12
Q9NZR2	LRP1B	Low-density lipoprotein receptor-related protein 1B
Q9C0B0	UNK	RING finger protein unkempt homolog
Q3ZAQ7	VMA21	Vacuolar ATPase assembly integral membrane protein VMA21
Q7Z6L1	TECPR1	Tectonin beta-propeller repeat-containing protein 1
Q00587	CDC42EP1	Cdc42 effector protein 1
Q53GS9	USP39	U4/U6.U5 tri-snRNP-associated protein 2
Q9NY12	GAR1	H/ACA ribonucleoprotein complex subunit 1
O15084	ANKRD28	Serine/threonine-protein phosphatase 6 regulatory ankyrin repeat subunit A
Q01628	IFITM3	Interferon-induced transmembrane protein 3
P82970	HMGN5	High mobility group nucleosome-binding domain-containing protein 5
A9UHW6	MIF4GD	MIF4G domain-containing protein
Q9ULS5	TMCC3	Transmembrane and coiled-coil domain protein 3
P46527	CDKN1B	Cyclin-dependent kinase inhibitor 1B
P40222	TXLNA	Alpha-taxilin
P49815	TSC2	Tuberin
Q16623	STX1A	Syntaxin-1A
Q96HJ9	FMC1	Protein FMC1 homolog
O15211	RGL2	Ral guanine nucleotide dissociation stimulator-like 2
Q96MW5	COG8	Conserved oligomeric Golgi complex subunit 8
Q96P53	WDFY2	WD repeat and FYVE domain-containing protein 2
Q15654	TRIP6	Thyroid receptor-interacting protein 6
P21675	TAF1	Transcription initiation factor TFIID subunit 1
Q8N111	CEND1	Cell cycle exit and neuronal differentiation protein 1
Q8WUA4	GTF3C2	General transcription factor 3C polypeptide 2
Q9NX08	COMMD8
Q8WZA1	POMGNT1	Protein
Q5TBB1	RNASEH2B	Ribonuclease H2 subunit B
P35790	CHKA	Choline kinase alpha
Q9Y223	GNE	Bifunctional UDP-N-acetylglucosamine 2-epimerase/N-acetylmannosamine kinase
O75182	SIN3B	Paired amphipathic helix protein Sin3b
Q96JK2	DCAF5	DDB1- and CUL4-associated factor 5
Q92643	PIGK	GPI-anchor transamidase
P49441	INPP1	Inositol polyphosphate 1-phosphatase
Q8WUN7	UBTD2	Ubiquitin domain-containing protein 2
Q5XPI4	RNF123	E3 ubiquitin-protein ligase RNF123
Q9Y6V7	DDX49	Probable ATP-dependent RNA helicase DDX49
O95677	EYA4	Eyes absent homolog 4
Q8N584	TTC39C	Tetratricopeptide repeat protein 39C
Q15223	NECTIN1	Nectin-1
P98155	VLDLR	Very low-density lipoprotein receptor
O14920	IKBKB	Inhibitor of nuclear factor kappa-B kinase subunit beta
P16220	CREB1	Cyclic AMP-responsive element-binding protein 1
Q9BZQ6	EDEM3	ER degradation-enhancing alpha-mannosidase-like protein 3
O95295	SNAPIN	SNARE-associated protein Snapin
O75170	PPP6R2	Serine/threonine-protein phosphatase 6 regulatory subunit 2
Q9NRQ2	PLSCR4	Phospholipid scramblase 4
Q9BUI4	POLR3C	DNA-directed RNA polymerase III subunit RPC3
Q8IVD9	NUDCD3	NudC domain-containing protein 3
Q6IQ22	RAB12	Ras-related protein Rab-12
Q9BUQ8	DDX23	Probable ATP-dependent RNA helicase DDX23
O14972	VPS26C	Vacuolar protein sorting-associated protein 26C
Q96BY7	ATG2B	Autophagy-related protein 2 homolog B
Q16644	MAPKAPK3	MAP kinase-activated protein kinase 3
Q9BSR8	YIPF4	Protein YIPF4
Q9NXV6	CDKN2AIP	CDKN2A-interacting protein
Q96CN9	GCC1	GRIP and coiled-coil domain-containing protein 1
O14497	ARID1A	AT-rich interactive domain-containing protein 1A
Q96S55	WRNIP1	ATPase WRNIP1
Q8N394	TMTC2	Protein
O75907	DGAT1	Diacylglycerol
Q7Z6K3	PTAR1	Protein prenyltransferase alpha subunit repeat-containing protein 1
O43447	PPIH	Peptidyl-prolyl cis-trans isomerase H
Q9BRJ7	NUDT16L1	Tudor-interacting repair regulator protein
Q8N3E9	PLCD3	1-phosphatidylinositol 4,5-bisphosphate phosphodiesterase delta-3
Q13480	GAB1	GRB2-associated-binding protein 1
O75882	ATRN	Attractin
Q9BRX2	PELO	Protein pelota homolog
Q13685	AAMP	Angio-associated migratory cell protein
O14908	GIPC1	PDZ domain-containing protein GIPC1
Q9NZN5	ARHGEF12	Rho guanine nucleotide exchange factor 12
Q9NX24	NHP2	H/ACA ribonucleoprotein complex subunit 2
Q9HBH1	PDF	Peptide deformylase, mitochondrial
Q8N543	OGFOD1	Prolyl 3-hydroxylase
Q15650	TRIP4	Activating signal cointegrator 1
Q9UJX4	ANAPC5	Anaphase-promoting complex subunit 5
Q9UKS6	PACSIN3	Protein kinase C and casein kinase substrate in neurons protein 3
Q8NE01	CNNM3	Metal transporter CNNM3
Q6IQ49	SDE2	Replication stress response regulator SDE2
O00159	MYO1C	Unconventional myosin-Ic
Q96CU9	FOXRED1	FAD-dependent oxidoreductase domain-containing protein 1
Q96M96	FGD4	FYVE, RhoGEF and PH domain-containing protein 4
Q92889	ERCC4	DNA repair endonuclease XPF
Q9H019	MTFR1L	Mitochondrial fission regulator 1-like
Q96RQ1	ERGIC2	Endoplasmic reticulum-Golgi intermediate compartment protein 2
O00168	FXYD1	Phospholemman
Q9UKF7	PITPNC1	Cytoplasmic phosphatidylinositol transfer protein 1
P51687	SUOX	Sulfite oxidase, mitochondrial
Q7L8J4	SH3BP5L	SH3 domain-binding protein 5-like
Q6DN90	IQSEC1	IQ motif and SEC7 domain-containing protein 1
Q96I51	RCC1L	RCC1-like G exchanging factor-like protein
Q14469	HES1	Transcription factor HES-1
Q9Y287	ITM2B	Integral membrane protein 2B
Q96S97	MYADM	Myeloid-associated differentiation marker
Q9BUH6	PAXX	Protein PAXX
Q96QD8	SLC38A2	Sodium-coupled neutral amino acid transporter 2
P49768	PSEN1	Presenilin-1
Q6P158	DHX57	Putative ATP-dependent RNA helicase DHX57
Q9H1D9	POLR3F	DNA-directed RNA polymerase III subunit RPC6
O14545	TRAFD1	TRAF-type zinc finger domain-containing protein 1
Q9H2D6	TRIOBP	TRI
P06702	S100A9	Protein S100-A9
Q9NXU5	ARL15	ADP-ribosylation factor-like protein 15
P31327	CPS1	Carbamoyl-phosphate synthase [ammonia], mitochondrial
Q8ND04	SMG8	Protein SMG8
Q9UKJ3	GPATCH8	G patch domain-containing protein 8
Q06787	FMR1	Synaptic functional regulator FMR1
Q9BX40	LSM14B	Protein LSM14 homolog B
O00443	PIK3C2A	Phosphatidylinositol 4-phosphate 3-kinase C2 domain-containing subunit alpha
Q6NUQ1	RINT1	RAD50-interacting protein 1
A0AVF1	TTC26	Intraflagellar transport protein 56
P31146	CORO1A	Coronin-1A
P45877	PPIC	Peptidyl-prolyl cis-trans isomerase C
O00399	DCTN6	Dynactin subunit 6
Q96G46	DUS3L	tRNA-dihydrouridine(47) synthase [NAD(P)(+)]-like
Q8NI60	COQ8A	Atypical kinase C
Q9BV23	ABHD6	Monoacylglycerol lipase ABHD6
Q9NZC3	GDE1	Glycerophosphodiester phosphodiesterase 1
Q8WU79	SMAP2	Stromal membrane-associated protein 2
A6NCS6	C2orf72	Uncharacterized protein C2orf72
Q9UJX3	ANAPC7	Anaphase-promoting complex subunit 7
Q8NC44	RETREG2	Reticulophagy regulator 2
Q86VX2	COMMD7
Q92558	WASF1	Wiskott-Aldrich syndrome protein family member 1
P00156	MT-CYB	Cytochrome b
Q14644	RASA3	Ras GTPase-activating protein 3
P52630	STAT2	Signal transducer and activator of transcription 2
P61966	AP1S1	AP-1 complex subunit sigma-1A
Q9UBS8	RNF14	E3 ubiquitin-protein ligase RNF14
Q96BP3	PPWD1	Peptidylprolyl isomerase domain and WD repeat-containing protein 1
O75962	TRIO	Triple functional domain protein
Q9BZI7	UPF3B	Regulator of nonsense transcripts 3B
Q7Z569	BRAP	BRCA1-associated protein
Q86X10	RALGAPB	Ral GTPase-activating protein subunit beta
Q9NQG1	MANBAL	Protein MANBAL
Q96FN4	CPNE2	Copine-2
Q6QNY1	BLOC1S2	Biogenesis of lysosome-related organelles complex 1 subunit 2
P45984	MAPK9	Mitogen-activated protein kinase 9
P62875	POLR2L	DNA-directed RNA polymerases I, II, and III subunit RPABC5
Q9BZH6	WDR11	WD repeat-containing protein 11
Q9NY35	CLDND1	Claudin domain-containing protein 1
Q9Y5X1	SNX9	Sorting nexin-9
P60484	PTEN	Phosphatidylinositol 3,4,5-trisphosphate 3-phosphatase and dual-specificity protein phosphatase PTEN
P32856	STX2	Syntaxin-2
Q6VMQ6	ATF7IP	Activating transcription factor 7-interacting protein 1
Q9C0J8	WDR33	pre-mRNA 3' end processing protein WDR33
Q8IZQ1	WDFY3	WD repeat and FYVE domain-containing protein 3
Q03701	CEBPZ	CCAAT/enhancer-binding protein zeta
Q9NUD5	ZCCHC3	Zinc finger CCHC domain-containing protein 3
Q15173	PPP2R5B	Serine/threonine-protein phosphatase 2A 56 kDa regulatory subunit beta isoform
Q9NVV0	TMEM38B	Trimeric intracellular cation channel type B
O75051	PLXNA2	Plexin-A2
Q13952	NFYC	Nuclear transcription factor Y subunit gamma
Q7Z434	MAVS	Mitochondrial antiviral-signaling protein
Q96NT1	NAP1L5	Nucleosome assembly protein 1-like 5
O95155	UBE4B	Ubiquitin conjugation factor E4 B
O75379	VAMP4	Vesicle-associated membrane protein 4
O00592	PODXL	Podocalyxin
O43427	FIBP	Acidic fibroblast growth factor intracellular-binding protein
Q9UBK7	RABL2A	Rab-like protein 2A
P16930	FAH	Fumarylacetoacetase
Q9BZE4	GTPBP4	Nucleolar GTP-binding protein 1
Q9H0R3	TMEM222	Transmembrane protein 222
Q5JTJ3	COA6	Cytochrome c oxidase assembly factor 6 homolog
Q14684	RRP1B	Ribosomal RNA processing protein 1 homolog B
Q13769	THOC5	TH
P04179	SOD2	Superoxide dismutase [Mn], mitochondrial
Q15397	PUM3	Pumilio homolog 3
Q5THJ4	VPS13D	Vacuolar protein sorting-associated protein 13D
Q8IX03	WWC1	Protein KIBRA
Q10469	MGAT2	Alpha-1,6-mannosyl-glycoprotein 2-beta-N-acetylglucosaminyltransferase
O15013	ARHGEF10	Rho guanine nucleotide exchange factor 10
Q9H1P3	OSBPL2
Q9UMX0	UBQLN1	Ubiquilin-1
Q9Y547	HSPB11	Intraflagellar transport protein 25 homolog
P25445	FAS	Tumor necrosis factor receptor superfamily member 6
Q6ZVM7	TOM1L2
Q9BPX5	ARPC5L	Actin-related protein 2/3 complex subunit 5-like protein
Q96FN9	DTD2	D-aminoacyl-tRNA deacylase 2
Q9P2B4	CTTNBP2NL	CTTNBP2 N-terminal-like protein
P16219	ACADS	Short-chain specific acyl-CoA dehydrogenase, mitochondrial
P11532	DMD	Dystrophin
Q13232	NME3	Nucleoside diphosphate kinase 3
Q5XUX1	FBXW9	F-box/WD repeat-containing protein 9
Q9BRK0	REEP2	Receptor expression-enhancing protein 2
Q96JP5	ZFP91	E3 ubiquitin-protein ligase ZFP91
Q8NHH9	ATL2	Atlastin-2
Q9BQE4	SELENOS	Selenoprotein S
Q9ULE6	PALD1	Paladin
Q9Y5A7	NUB1	NEDD8 ultimate buster 1
P46087	NOP2	Probable 28S rRNA (cytosine(4447)-C(5))-methyltransferase
O75792	RNASEH2A	Ribonuclease H2 subunit A
O75909	CCNK	Cyclin-K
Q9Y2V7	COG6	Conserved oligomeric Golgi complex subunit 6
Q13045	FLII	Protein flightless-1 homolog
Q9H0X4	FAM234A	Protein FAM234A
Q13107	USP4	Ubiquitin carboxyl-terminal hydrolase 4
Q15386	UBE3C	Ubiquitin-protein ligase E3C
Q12965	MYO1E	Unconventional myosin-Ie
Q9BWH6	RPAP1	RNA polymerase II-associated protein 1
Q03169	TNFAIP2	Tumor necrosis factor alpha-induced protein 2
Q6P1K1	SLC48A1	Heme transporter HRG1
Q9BQE3	TUBA1C	Tubulin alpha-1C chain
P86790	CCZ1B	Vacuolar fusion protein CCZ1 homolog B
Q8N0W3	FCSK	L-fucose kinase
Q9Y5B8	NME7	Nucleoside diphosphate kinase 7
Q9H223	EHD4	EH domain-containing protein 4
Q96ER3	SAAL1	Protein SAAL1
P49790	NUP153	Nuclear pore complex protein Nup153
P53384	NUBP1	Cytosolic Fe-S cluster assembly factor NUBP1
Q8N442	GUF1	Translation factor GUF1, mitochondrial
Q68CZ6	HAUS3	HAUS augmin-like complex subunit 3
O15533	TAPBP	Tapasin
Q86SF2	GALNT7	N-acetylgalactosaminyltransferase 7
Q9NV96	TMEM30A	Cell cycle control protein 50A
Q15796	SMAD2	Mothers against decapentaplegic homolog 2
O60783	MRPS14	28S ribosomal protein S14, mitochondrial
O75093	SLIT1	Slit homolog 1 protein
Q96IU4	ABHD14B	Protein ABHD14B
Q9UK41	VPS28	Vacuolar protein sorting-associated protein 28 homolog
P25311	AZGP1	Zinc-alpha-2-glycoprotein
Q7Z2K6	ERMP1	Endoplasmic reticulum metallopeptidase 1
P48380	RFX3	Transcription factor RFX3
A4D1E9	GTPBP10	GTP-binding protein 10
Q99570	PIK3R4	Phosphoinositide 3-kinase regulatory subunit 4
Q14151	SAFB2	Scaffold attachment factor B2
Q9NVX2	NLE1	Notchless protein homolog 1
P18583	SON	Protein S
O00754	MAN2B1	Lysosomal alpha-mannosidase
Q13895	BYSL	Bystin
Q86W74	ANKRD46	Ankyrin repeat domain-containing protein 46
Q8NI22	MCFD2	Multiple coagulation factor deficiency protein 2
Q6IPR1	ETFRF1	Electron transfer flavoprotein regulatory factor 1
Q96SB4	SRPK1	SRSF protein kinase 1
Q6P2P2	PRMT9	Protein arginine N-methyltransferase 9
Q9BYC5	FUT8	Alpha-(1,6)-fucosyltransferase
Q9BVA0	KATNB1	Katanin p80 WD40 repeat-containing subunit B1
Q9UDX5	MTFP1	Mitochondrial fission process protein 1
Q6NXT4	SLC30A6	Zinc transporter 6
Q9Y485	DMXL1	DmX-like protein 1
Q8N3P4	VPS8	Vacuolar protein sorting-associated protein 8 homolog
Q15836	VAMP3	Vesicle-associated membrane protein 3
P41440	SLC19A1	Reduced folate transporter
P51797	CLCN6	Chloride transport protein 6
O00562	PITPNM1	Membrane-associated phosphatidylinositol transfer protein 1
Q15311	RALBP1	RalA-binding protein 1
Q9Y243	AKT3	RAC-gamma serine/threonine-protein kinase
Q9NSY0	NRBP2	Nuclear receptor-binding protein 2
O94966	USP19	Ubiquitin carboxyl-terminal hydrolase 19
P40937	RFC5	Replication factor C subunit 5
Q12899	TRIM26	Tripartite motif-containing protein 26
P60604	UBE2G2	Ubiquitin-conjugating enzyme E2 G2
Q92625	ANKS1A	Ankyrin repeat and SAM domain-containing protein 1A
Q71UM5	RPS27L	40S ribosomal protein S27-like
P04920	SLC4A2	Anion exchange protein 2
Q15291	RBBP5	Retinoblastoma-binding protein 5
Q9H9Q4	NHEJ1	Non-homologous end-joining factor 1
Q5UCC4	EMC10	ER membrane protein complex subunit 10
O95983	MBD3	Methyl-CpG-binding domain protein 3
Q8NB49	ATP11C	Phospholipid-transporting ATPase IG
Q9HAR2	ADGRL3	Adhesion G protein-coupled receptor L3
Q8NG11	TSPAN14	Tetraspanin-14
Q86WG3	ATCAY	Caytaxin
Q7L7X3	TAOK1	Serine/threonine-protein kinase TA
O60524	NEMF	Nuclear export mediator factor NEMF
Q96B54	ZNF428	Zinc finger protein 428
Q8TBB6	SLC7A14	Probable cationic amino acid transporter
P82921	MRPS21	28S ribosomal protein S21, mitochondrial
Q15024	EXOSC7	Exosome complex component RRP42
Q9H490	PIGU	Phosphatidylinositol glycan anchor biosynthesis class U protein
Q7LGA3	HS2ST1	Heparan sulfate 2-
P35052	GPC1	Glypican-1
P23443	RPS6KB1	Ribosomal protein S6 kinase beta-1
P36639	NUDT1	7,8-dihydro-8-oxoguanine triphosphatase
Q9Y237	PIN4	Peptidyl-prolyl cis-trans isomerase NIMA-interacting 4
P38435	GGCX	Vitamin K-dependent gamma-carboxylase
Q9Y312	AAR2	Protein AAR2 homolog
Q9BX67	JAM3	Junctional adhesion molecule C
O43760	SYNGR2	Synaptogyrin-2
Q14669	TRIP12	E3 ubiquitin-protein ligase TRIP12
Q9NYY8	FASTKD2	FAST kinase domain-containing protein 2, mitochondrial
Q02156	PRKCE	Protein kinase C epsilon type
A5D8V6	VPS37C	Vacuolar protein sorting-associated protein 37C
Q7Z4H8	POGLUT3
Q3KQV9	UAP1L1	UDP-N-acetylhexosamine pyrophosphorylase-like protein 1
O00541	PES1	Pescadillo homolog
P55212	CASP6	Caspase-6
P78345	RPP38	Ribonuclease P protein subunit p38
Q5VWJ9	SNX30	Sorting nexin-30
Q15154	PCM1	Pericentriolar material 1 protein
Q9UQN3	CHMP2B	Charged multivesicular body protein 2b
Q969Q5	RAB24	Ras-related protein Rab-24
Q9NVA4	TMEM184C	Transmembrane protein 184C
Q9UL33	TRAPPC2L	Trafficking protein particle complex subunit 2-like protein
Q92785	DPF2	Zinc finger protein ubi-d4
Q15714	TSC22D1	TSC22 domain family protein 1
Q8N2K0	ABHD12	Lysophosphatidylserine lipase ABHD12
O43768	ENSA	Alpha-endosulfine
Q5VWQ8	DAB2IP	Disabled homolog 2-interacting protein
P46020	PHKA1	Phosphorylase b kinase regulatory subunit alpha, skeletal muscle isoform
O60291	MGRN1	E3 ubiquitin-protein ligase MGRN1
Q8TCG5	CPT1C	Carnitine
P53677	AP3M2	AP-3 complex subunit mu-2
Q8IXM2	BAP18	Chromatin complexes subunit BAP18
Q96SI9	STRBP	Spermatid perinuclear RNA-binding protein
Q16666	IFI16	Gamma-interferon-inducible protein 16
Q9BW85	YJU2	Splicing factor YJU2
P43378	PTPN9	Tyrosine-protein phosphatase non-receptor type 9
P51116	FXR2	Fragile X mental retardation syndrome-related protein 2
Q99758	ABCA3	Phospholipid-transporting ATPase ABCA3
Q9Y680	FKBP7	Peptidyl-prolyl cis-trans isomerase FKBP7
P51157	RAB28	Ras-related protein Rab-28
Q5QJ74	TBCEL	Tubulin-specific chaperone cofactor E-like protein
Q5TDH0	DDI2	Protein DDI1 homolog 2
O60216	RAD21	Double-strand-break repair protein rad21 homolog
Q9UQ16	DNM3	Dynamin-3
Q9Y6K5	OAS3	2'-5'-oligoadenylate synthase 3
Q96RT1	ERBIN	Erbin
Q96PU5	NEDD4L	E3 ubiquitin-protein ligase NEDD4-like
O60462	NRP2	Neuropilin-2
Q6P1A2	LPCAT3	Lysophospholipid acyltransferase 5
Q86UA1	PRPF39	Pre-mRNA-processing factor 39
O75635	SERPINB7	Serpin B7
Q8WUX9	CHMP7	Charged multivesicular body protein 7
Q9ULF5	SLC39A10	Zinc transporter ZIP10
Q9BVC4	MLST8	Target of rapamycin complex subunit LST8
P28062	PSMB8	Proteasome subunit beta type-8
O15270	SPTLC2	Serine palmitoyltransferase 2
Q9Y3T6	R3HCC1	R3H and coiled-coil domain-containing protein 1
O14656	TOR1A	Torsin-1A
O95716	RAB3D	Ras-related protein Rab-3D
Q8N1I0	DOCK4	Dedicator of cytokinesis protein 4
Q9Y6K0	CEPT1	Choline/ethanolaminephosphotransferase 1
Q8NFC6	BOD1L1	Biorientation of chromosomes in cell division protein 1-like 1
P09497	CLTB	Clathrin light chain B
Q6ZUX3	TOGARAM2
Q13425	SNTB2	Beta-2-syntrophin
Q96D71	REPS1	RalBP1-associated Eps domain-containing protein 1
Q96EP5	DAZAP1	DAZ-associated protein 1
Q9UL18	AGO1	Protein argonaute-1
Q96DI7	SNRNP40	U5 small nuclear ribonucleoprotein 40 kDa protein
Q15119	PDK2	[Pyruvate dehydrogenase (acetyl-transferring)] kinase isozyme 2, mitochondrial
Q8WTS6	SETD7	Histone-lysine N-methyltransferase SETD7
Q8TCZ2	CD99L2	CD99 antigen-like protein 2
Q9Y2E4	DIP2C	Disco-interacting protein 2 homolog C
Q6WCQ1	MPRIP	Myosin phosphatase Rho-interacting protein
Q9Y6M7	SLC4A7	Sodium bicarbonate cotransporter 3
Q99459	CDC5L	Cell division cycle 5-like protein
O43924	PDE6D	Retinal rod rhodopsin-sensitive cGMP 3',5'-cyclic phosphodiesterase subunit delta
P41214	EIF2D	Eukaryotic translation initiation factor 2D
Q16348	SLC15A2	Solute carrier family 15 member 2
Q6NXR4	TTI2
Q7L5Y9	MAEA	E3 ubiquitin-protein transferase MAEA
Q8NEC7	GSTCD	Glutathione S-transferase C-terminal domain-containing protein
Q9ULT8	HECTD1	E3 ubiquitin-protein ligase HECTD1
O00533	CHL1	Neural cell adhesion molecule L1-like protein
Q9BQJ4	TMEM47	Transmembrane protein 47
Q9Y5A9	YTHDF2	YTH domain-containing family protein 2
P23470	PTPRG	Receptor-type tyrosine-protein phosphatase gamma
O14734	ACOT8	Acyl-coenzyme A thioesterase 8
Q96K19	RNF170	E3 ubiquitin-protein ligase RNF170
Q9Y666	SLC12A7	Solute carrier family 12 member 7
Q9H2C0	GAN	Gigaxonin
Q969J3	BORCS5
Q96JI7	SPG11	Spatacsin
O60830	TIMM17B	Mitochondrial import inner membrane translocase subunit Tim17-B
Q9Y2C4	EXOG	Nuclease EX
Q9HBL7	PLGRKT	Plasminogen receptor (KT)
Q6V1X1	DPP8	Dipeptidyl peptidase 8
Q06481	APLP2	Amyloid-like protein 2
Q9NVZ3	NECAP2	Adaptin ear-binding coat-associated protein 2
Q96H78	SLC25A44	Solute carrier family 25 member 44
O60573	EIF4E2	Eukaryotic translation initiation factor 4E type 2
Q5T2E6	ARMH3	Armadillo-like helical domain-containing protein 3
Q96S82	UBL7	Ubiquitin-like protein 7
Q96MW1	CCDC43	Coiled-coil domain-containing protein 43
Q9BYT3	STK33	Serine/threonine-protein kinase 33
Q9UQB8	BAIAP2	Brain-specific angiogenesis inhibitor 1-associated protein 2
Q6UB28	METAP1D	Methionine aminopeptidase 1D, mitochondrial
Q96KB5	PBK	Lymphokine-activated killer T-cell-originated protein kinase
P40692	MLH1	DNA mismatch repair protein Mlh1
Q93045	STMN2	Stathmin-2
Q9NXF7	DCAF16	DDB1- and CUL4-associated factor 16
Q99417	MYCBP	c-Myc-binding protein
O95707	POP4	Ribonuclease P protein subunit p29
Q13454	TUSC3	Tumor suppressor candidate 3
Q9H902	REEP1	Receptor expression-enhancing protein 1
P62072	TIMM10	Mitochondrial import inner membrane translocase subunit Tim10
Q96LJ7	DHRS1	Dehydrogenase/reductase SDR family member 1
Q9ULU8	CADPS	Calcium-dependent secretion activator 1
Q5VZL5	ZMYM4	Zinc finger MYM-type protein 4
Q9Y3D3	MRPS16	28S ribosomal protein S16, mitochondrial
Q14192	FHL2	Four and a half LIM domains protein 2
P11802	CDK4	Cyclin-dependent kinase 4
Q8N8L6	ARL10	ADP-ribosylation factor-like protein 10
Q96EK6	GNPNAT1	Glucosamine 6-phosphate N-acetyltransferase
Q4VC05	BCL7A	B-cell CLL/lymphoma 7 protein family member A
Q9H814	PHAX	Phosphorylated adapter RNA export protein
Q8NFQ8	TOR1AIP2	Torsin-1A-interacting protein 2
Q9P260	RELCH	RAB11-binding protein RELCH
Q9NZM1	MYOF	Myoferlin
Q5MNZ6	WDR45B	WD repeat domain phosphoinositide-interacting protein 3
P40818	USP8	Ubiquitin carboxyl-terminal hydrolase 8
O95248	SBF1	Myotubularin-related protein 5
Q8WVC0	LEO1	RNA polymerase-associated protein LE
Q9BQP7	MGME1	Mitochondrial genome maintenance exonuclease 1
Q9Y4Z0	LSM4	U6 snRNA-associated Sm-like protein LSm4
P10301	RRAS	Ras-related protein R-Ras
Q96JA1	LRIG1	Leucine-rich repeats and immunoglobulin-like domains protein 1
Q86WB0	ZC3HC1	Nuclear-interacting partner of ALK
O75400	PRPF40A	Pre-mRNA-processing factor 40 homolog A
Q9UHR5	SAP30BP	SAP30-binding protein
Q69YN2	CWF19L1	CWF19-like protein 1
O00623	PEX12	Peroxisome assembly protein 12
P42898	MTHFR	Methylenetetrahydrofolate reductase
P28290	ITPRID2	Protein ITPRID2
Q9NXJ5	PGPEP1	Pyroglutamyl-peptidase 1
Q96HW7	INTS4	Integrator complex subunit 4
Q5T653	MRPL2	39S ribosomal protein L2, mitochondrial
O95822	MLYCD	Malonyl-CoA decarboxylase, mitochondrial
O95749	GGPS1	Geranylgeranyl pyrophosphate synthase
Q96JM3	CHAMP1	Chromosome alignment-maintaining phosphoprotein 1
Q6ZMG9	CERS6	Ceramide synthase 6
P28340	POLD1	DNA polymerase delta catalytic subunit
Q9H7N4	SCAF1	Splicing factor, arginine/serine-rich 19
P35244	RPA3	Replication protein A 14 kDa subunit
Q9Y4P8	WIPI2	WD repeat domain phosphoinositide-interacting protein 2
Q9BWU0	SLC4A1AP	Kanadaptin
P17612	PRKACA	cAMP-dependent protein kinase catalytic subunit alpha
P13051	UNG	Uracil-DNA glycosylase
Q9NWU1	OXSM	3-oxoacyl-[acyl-carrier-protein] synthase, mitochondrial
Q96AA3	RFT1	Protein RFT1 homolog
Q9NUL5	SHFL	Shiftless antiviral inhibitor of ribosomal frameshifting protein
Q9UGJ1	TUBGCP4	Gamma-tubulin complex component 4
Q9UKU7	ACAD8	Isobutyryl-CoA dehydrogenase, mitochondrial
Q13315	ATM	Serine-protein kinase ATM
Q9Y625	GPC6	Glypican-6
Q8N2H4	SYS1	Protein SYS1 homolog
Q9BVP2	GNL3	Guanine nucleotide-binding protein-like 3
Q9NQ29	LUC7L	Putative RNA-binding protein Luc7-like 1
P46934	NEDD4	E3 ubiquitin-protein ligase NEDD4
O75616	ERAL1	GTPase Era, mitochondrial
Q6P179	ERAP2	Endoplasmic reticulum aminopeptidase 2
Q9H8G2	CAAP1	Caspase activity and apoptosis inhibitor 1
Q6P1Q9	METTL2B	tRNA N(3)-methylcytidine methyltransferase METTL2B
P57076	CFAP298	Cilia- and flagella-associated protein 298
Q8N3C0	ASCC3	Activating signal cointegrator 1 complex subunit 3
Q96LW7	CARD19	Caspase recruitment domain-containing protein 19
P29972	AQP1	Aquaporin-1
Q9NV35	NUDT15	Nucleotide triphosphate diphosphatase NUDT15
O15321	TM9SF1	Transmembrane 9 superfamily member 1
Q9HC35	EML4	Echinoderm microtubule-associated protein-like 4
Q8TAF3	WDR48	WD repeat-containing protein 48
Q6IC98	GRAMD4	GRAM domain-containing protein 4
O15066	KIF3B	Kinesin-like protein KIF3B
Q8TBF2	PRXL2B	Prostamide/prostaglandin F synthase
Q9HC21	SLC25A19	Mitochondrial thiamine pyrophosphate carrier
Q86U38	NOP9	Nucleolar protein 9
A2RTX5	TARS3	Threonine--tRNA ligase 2, cytoplasmic
Q969V5	MUL1	Mitochondrial ubiquitin ligase activator of NFKB 1
Q8IWA4	MFN1	Mitofusin-1
Q9GZX9	TWSG1	Twisted gastrulation protein homolog 1
O94913	PCF11	Pre-mRNA cleavage complex 2 protein Pcf11
P40938	RFC3	Replication factor C subunit 3
O43272	PRODH	Proline dehydrogenase 1, mitochondrial
Q96RE7	NACC1	Nucleus accumbens-associated protein 1
O95562	SFT2D2	Vesicle transport protein SFT2B
O75503	CLN5	Ceroid-lipofuscinosis neuronal protein 5
Q9HCJ1	ANKH	Progressive ankylosis protein homolog
Q86UU1	PHLDB1	Pleckstrin homology-like domain family B member 1
Q8NEZ2	VPS37A	Vacuolar protein sorting-associated protein 37A
O43164	PJA2	E3 ubiquitin-protein ligase Praja-2
Q02338	BDH1	D-beta-hydroxybutyrate dehydrogenase, mitochondrial
Q9NV88	INTS9	Integrator complex subunit 9
Q4U2R6	MRPL51	39S ribosomal protein L51, mitochondrial
Q9NYB9	ABI2	Abl interactor 2
Q9H4A5	GOLPH3L	Golgi phosphoprotein 3-like
Q9Y296	TRAPPC4	Trafficking protein particle complex subunit 4
Q8WXA9	SREK1	Splicing regulatory glutamine/lysine-rich protein 1
Q9Y2Q5	LAMTOR2	Ragulator complex protein LAMT
P55327	TPD52	Tumor protein D52
O94829	IPO13	Importin-13
Q9UJA5	TRMT6	tRNA (adenine(58)-N(1))-methyltransferase non-catalytic subunit TRM6
Q00653	NFKB2	Nuclear factor NF-kappa-B p100 subunit
Q9NZ53	PODXL2	Podocalyxin-like protein 2
P42702	LIFR	Leukemia inhibitory factor receptor
P19388	POLR2E	DNA-directed RNA polymerases I, II, and III subunit RPABC1
Q96BI3	APH1A	Gamma-secretase subunit APH-1A
Q15125	EBP	3-beta-hydroxysteroid-Delta(8),Delta(7)-isomerase
Q8TER5	ARHGEF40	Rho guanine nucleotide exchange factor 40
Q13057	COASY	Bifunctional coenzyme A synthase
O75934	BCAS2	Pre-mRNA-splicing factor SPF27
Q92879	CELF1	CUGBP Elav-like family member 1
Q9P0L2	MARK1	Serine/threonine-protein kinase MARK1
O95996	APC2	Adenomatous polyposis coli protein 2
Q8IYD1	GSPT2	Eukaryotic peptide chain release factor GTP-binding subunit ERF3B
O15116	LSM1	U6 snRNA-associated Sm-like protein LSm1
Q9BWS9	CHID1	Chitinase domain-containing protein 1
Q5RKV6	EXOSC6	Exosome complex component MTR3
Q96B26	EXOSC8	Exosome complex component RRP43
Q8WUA2	PPIL4	Peptidyl-prolyl cis-trans isomerase-like 4
Q8WXH0	SYNE2	Nesprin-2
Q92506	HSD17B8	Estradiol 17-beta-dehydrogenase 8
Q9UID3	VPS51	Vacuolar protein sorting-associated protein 51 homolog
O00115	DNASE2	Deoxyribonuclease-2-alpha
O15111	CHUK	Inhibitor of nuclear factor kappa-B kinase subunit alpha
P01308	INS	Insulin
P60510	PPP4C	Serine/threonine-protein phosphatase 4 catalytic subunit
Q9NZE8	MRPL35	39S ribosomal protein L35, mitochondrial
Q0VDF9	HSPA14	Heat shock 70 kDa protein 14
P11387	TOP1	DNA topoisomerase 1
[truncated: 36,622 more rows]
[truncated: 20 more columns]

## Sheet: Table S2
Table S2. Protein quantification among the cell phenotypes. Shown here are proteins quantified in at least 3 out of 5 biological replicates. The reported values are the processed metadata (Methods). Each sample is denoted as Phenotype_Replicate, where Nt, AppNt, Pg, and AppPg indicate phenotypes, and_1, _2, _3, _4,_5 represent independent biological replicates.
Human Gene Names	Nt_1	Nt_2	Nt_3	Nt_4	Nt_5	AppNt_1	AppNt_2	AppNt_3	AppNt_4	AppNt_5	Pg_1	Pg_2	Pg_3	Pg_4	Pg_5	AppPg_1	AppPg_2	AppPg_3	AppPg_4	AppPg_5
DYNC1H1	7.83827	7.84442	7.8359	7.84459	7.84646	7.82806	7.83639	7.82958	7.83184	7.82948	7.83861	7.84195	7.83345	7.84117	7.83922	7.8286	7.82012	7.82643	7.8242	7.82099
PLEC	7.81933	7.83199	7.82238	7.81262	7.81978	7.81417	7.80693	7.82389	7.81628	7.82519	7.79381	7.79411	7.79881	7.81148	7.80649	7.7977	7.7819	7.79414	7.81379	7.80334
PRKDC	7.60388	7.59832	7.63412	7.64038	7.65699	7.65398	7.65258	7.63246	7.64372	7.62082	7.63153	7.64408	7.61759	7.62296	7.59626	7.66522	7.66676	7.63418	7.63524	7.6159
SPTAN1	7.52879	7.52992	7.45541	7.46801	7.4474	7.47706	7.48894	7.52281	7.54031	7.52554	7.46931	7.44361	7.52601	7.53488	7.52082	7.42123	7.41947	7.49914	7.48907	7.50713
LRP1	7.09764	7.08333	7.08167	7.0826	7.09925	7.10878	7.10067	7.10262	7.09798	7.09365	7.08797	7.10069	7.08651	7.0876	7.07745	7.08427	7.09614	7.09261	7.09616	7.08148
SPTBN1	7.44696	7.47913	7.45854	7.46301	7.40883	7.44418	7.42593	7.43514	7.45794	7.46933	7.44394	7.439	7.45181	7.48138	7.49596	7.44331	7.41093	7.42788	7.43071	7.48023
FASN	7.55578	7.54052	7.55717	7.5527	7.57619	7.56836	7.57996	7.57587	7.54892	7.56017	7.5529	7.57919	7.57317	7.57229	7.57704	7.58562	7.59787	7.58139	7.59093	7.56424
FLNA	7.69432	7.6723	7.67115	7.65667	7.66216	7.65603	7.65505	7.66942	7.70149	7.66283	7.68366	7.67102	7.68806	7.70409	7.6974	7.65636	7.67682	7.67432	7.69693	7.69105
TLN1	7.24878	7.2322	7.19892	7.21165	7.21311	7.21648	7.20144	7.25176	7.22782	7.20189	7.21471	7.21405	7.26859	7.24265	7.24624	7.22946	7.24613	7.27524	7.26671	7.26828
MAP1B	7.38618	7.39977	7.3603	7.36025	7.36393	7.33148	7.32623	7.3474	7.39371	7.35093	7.40222	7.35017	7.38174	7.40836	7.38749	7.3078	7.29099	7.33593	7.33703	7.33086
MYH10	7.38491	7.35725	7.36024	7.38621	7.37198	7.3866	7.39683	7.38544	7.37468	7.41765	7.38263	7.39948	7.40293	7.41438	7.40947	7.36785	7.39653	7.39165	7.37296	7.38872
MYH9	7.25508	7.23555	7.25121	7.22597	7.23256	7.22057	7.21651	7.22101	7.2134	7.24178	7.24809	7.27049	7.2545	7.27446	7.26929	7.25475	7.27073	7.25183	7.28328	7.27465
MACF1	6.94583	6.96343	6.91759	6.93631	6.92831	6.92764	6.90794	6.94848	6.94245	6.92199	6.92361	6.91737	6.94833	6.94059	6.94401	6.92866	6.91266	6.95376	6.94477	6.95107
NES	7.76517	7.75557	7.72405	7.68204	7.69032	7.68452	7.68907	7.71453	7.75875	7.67085	7.73713	7.7114	7.77301	7.78766	7.74599	7.69943	7.70965	7.74223	7.78282	7.77934
HSP90B1	7.99285	7.97636	8.01271	8.01425	8.00826	8.00753	7.98851	7.98678	7.97486	7.97416	8.02968	8.02127	7.99038	7.99229	7.99175	7.99999	8.01462	7.97846	7.97686	7.98361
CLTC	7.44496	7.4484	7.47477	7.4567	7.42429	7.45244	7.43412	7.42872	7.47015	7.47304	7.45527	7.45617	7.43437	7.48198	7.47375	7.46462	7.46146	7.43293	7.45404	7.48617
HUWE1	6.85729	6.85194	6.84771	6.8617	6.86003	6.84981	6.83838	6.86116	6.84382	6.83641	6.84519	6.8609	6.86183	6.84863	6.8604	6.87343	6.88018	6.8748	6.87261	6.87247
HSPD1	7.94157	7.88252	7.92007	7.92034	7.92347	7.90374	7.92933	7.90248	7.90229	7.91087	7.94932	7.92743	7.90376	7.91119	7.90633	7.86774	7.92836	7.88462	7.8909	7.88344
MAP2	7.1793	7.15836	7.11947	7.14819	7.14631	7.09148	7.1093	7.12901	7.15276	7.13052	7.11364	7.12904	7.17134	7.15063	7.17285	7.05244	7.07955	7.119	7.09373	7.10362
TPR	7.0997	7.05517	7.04652	7.10345	7.03565	7.06384	7.07841	7.08363	7.09471	7.08865	7.05881	7.05825	7.07292	7.07676	7.06155	7.02186	7.06619	7.07253	7.02277	7.09209
LRPPRC	7.22703	7.189	7.24085	7.23835	7.21508	7.20896	7.2335	7.19307	7.20717	7.19949	7.21219	7.23081	7.19564	7.20767	7.21558	7.21464	7.24792	7.19423	7.20201	7.22334
KTN1	7.14545	7.13596	7.0879	7.1243	7.11165	7.10627	7.12317	7.13774	7.1567	7.12937	7.11615	7.0896	7.1272	7.1293	7.09813	7.05672	7.06381	7.10981	7.08213	7.09438
HYOU1	7.43837	7.40301	7.42924	7.42188	7.4234	7.43578	7.45389	7.41585	7.42057	7.41804	7.43976	7.4376	7.42092	7.41993	7.42677	7.40676	7.44853	7.40906	7.41633	7.42452
AARS1	7.28514	7.30663	7.28754	7.31999	7.30599	7.30933	7.27531	7.30046	7.26435	7.2714	7.31807	7.31541	7.32032	7.30423	7.32081	7.32417	7.30235	7.31979	7.28645	7.29778
GCN1	6.90836	6.90374	6.91344	6.95309	6.93782	6.94849	6.94265	6.94269	6.91934	6.94008	6.91953	6.94198	6.93214	6.91775	6.94243	6.96543	6.96921	6.95549	6.92262	6.93759
PDIA4	7.7147	7.67979	7.69632	7.71265	7.66904	7.70501	7.72	7.70822	7.69463	7.69285	7.73278	7.71494	7.7113	7.69637	7.71973	7.67202	7.7042	7.68705	7.67141	7.71177
HSP90AA1	7.76954	7.75681	7.81489	7.78248	7.81142	7.77247	7.77006	7.73027	7.76412	7.7808	7.80402	7.81688	7.76643	7.7974	7.79982	7.76166	7.78438	7.72905	7.74586	7.72096
HSP90AB1	7.60517	7.5976	7.61656	7.6731	7.59284	7.63386	7.62277	7.61061	7.5999	7.6327	7.65663	7.64188	7.62225	7.62076	7.64893	7.62034	7.61332	7.59642	7.55165	7.61349
UGGT1	7.04291	7.03777	7.04399	7.06705	7.06657	7.05905	7.06664	7.06277	7.06414	7.06462	7.03142	7.04455	7.03938	7.02743	7.02548	7.06171	7.07042	7.05646	7.03856	7.03662
VCP	7.57007	7.57369	7.58713	7.5936	7.59376	7.57368	7.57089	7.56863	7.57252	7.57422	7.57095	7.58457	7.56632	7.56663	7.56664	7.59577	7.59192	7.57186	7.57635	7.57461
IPO5	7.00698	6.97181	7.04425	7.05007	7.06485	7.0489	7.06564	7.01763	7.03166	7.02692	7.01803	7.04498	7.01011	7.01775	7.01315	7.03235	7.06325	6.9959	6.97989	6.96782
CAD	6.94724	6.96161	6.9781	6.98552	6.98608	7.00168	6.96984	6.99321	6.96633	6.94734	6.95832	6.98542	6.98742	6.97904	6.9888	7.05576	7.03674	7.02432	7.0159	7.01786
AHNAK	6.85516	6.81393	6.79308	6.76836	6.8287	6.76524	6.79554	6.80887	6.8582	6.77497	6.78307	6.82419	6.85775	6.889	6.87549	6.75501	6.79694	6.81733	6.85113	6.79688
HSPA5	8.14461	8.11014	8.12915	8.13869	8.12423	8.11867	8.15357	8.11357	8.12324	8.13098	8.15167	8.12804	8.11841	8.13291	8.12554	8.08038	8.11358	8.08805	8.07673	8.09844
NUMA1	6.93498	6.91775	6.87735	6.84932	6.84883	6.8791	6.8921	6.9072	6.95102	6.89737	6.88141	6.8524	6.90158	6.91897	6.89267	6.85144	6.87015	6.9097	6.94392	6.94381
LAMA5	6.47392	6.47529	6.49097	6.49858	6.49238	6.51784	6.47941	6.50862	6.4699	6.46911	6.52018	6.53658	6.53179	6.5512	6.54689	6.58326	6.58687	6.56489	6.5523	6.55615
IQGAP1	6.84817	6.84619	6.85605	6.82772	6.83552	6.84192	6.84575	6.82904	6.82098	6.82237	6.86875	6.86503	6.84872	6.88698	6.86336	6.87039	6.87364	6.85867	6.89395	6.8847
ATP2A2	7.17872	7.13226	7.19007	7.17005	7.16189	7.15526	7.15999	7.11446	7.15788	7.12941	7.19364	7.17292	7.11719	7.15494	7.13023	7.1352	7.17894	7.1216	7.14238	7.14749
ATP5F1B	7.40652	7.39751	7.38013	7.3792	7.40122	7.38142	7.3951	7.40228	7.38065	7.37419	7.37613	7.39311	7.39367	7.37948	7.3823	7.37273	7.3847	7.39508	7.40617	7.38144
EPRS1	7.07421	7.08388	7.10911	7.1315	7.11778	7.11705	7.10033	7.0907	7.10394	7.08869	7.123	7.12239	7.10206	7.12129	7.11239	7.1385	7.1276	7.10215	7.07945	7.09303
ANK2	6.7069	6.69821	6.66131	6.64744	6.62415	6.58716	6.58028	6.64187	6.62639	6.64433	6.62757	6.61677	6.65967	6.6349	6.69046	6.60755	6.61727	6.65572	6.66963	6.69058
HSPA9	7.56753	7.51296	7.54865	7.5413	7.52888	7.49757	7.56137	7.50724	7.5232	7.51403	7.54316	7.53298	7.52273	7.54422	7.5297	7.47759	7.52886	7.49298	7.49587	7.50767
ATP1A2	7.41408	7.38074	7.3792	7.38435	7.36877	7.38837	7.40349	7.40836	7.38958	7.37652	7.40834	7.38281	7.39439	7.37489	7.40322	7.34082	7.37196	7.374	7.36942	7.38759
VIM	8.34241	8.37203	8.31465	8.28364	8.32674	8.31745	8.33642	8.34034	8.33621	8.32447	8.33312	8.31597	8.37337	8.37382	8.36774	8.32708	8.2938	8.35331	8.38217	8.34705
RANBP2	6.71753	6.69623	6.70165	6.72389	6.72223	6.70203	6.71429	6.70815	6.71993	6.7	6.69482	6.71099	6.7036	6.69606	6.69013	6.70457	6.71824	6.71132	6.71117	6.70846
UBR4	6.52353	6.54765	6.51815	6.53326	6.53924	6.53192	6.50794	6.54829	6.51686	6.51872	6.51359	6.51594	6.54269	6.52893	6.52933	6.55758	6.53519	6.55612	6.54963	6.54241
HSPA4	7.16521	7.14799	7.16948	7.18089	7.18436	7.14873	7.17253	7.13663	7.17318	7.14487	7.14485	7.15916	7.13661	7.14865	7.1265	7.11074	7.12959	7.10874	7.09042	7.08443
LAMA4	6.64428	6.62635	6.64631	6.65463	6.63215	6.62578	6.59772	6.60843	6.58768	6.60884	6.63973	6.66745	6.62349	6.65088	6.65447	6.6499	6.67688	6.64314	6.62477	6.64691
RRBP1	6.95897	6.95178	6.91941	6.89906	6.93597	6.92361	6.91524	6.93471	6.95112	6.92854	6.91841	6.89366	6.94233	6.96099	6.91108	6.92014	6.92697	6.95288	6.98022	6.94674
IGF2R	6.50267	6.49949	6.49001	6.50246	6.49924	6.49231	6.50006	6.49927	6.48264	6.49941	6.47939	6.47347	6.48096	6.48039	6.47361	6.48812	6.48437	6.4877	6.48859	6.48635
DCTN1	6.91825	6.90042	6.89912	6.91198	6.88295	6.88233	6.88453	6.89487	6.89695	6.88586	6.87908	6.91029	6.91117	6.91781	6.92807	6.87767	6.89202	6.8918	6.88813	6.91566
SYNE1	6.24637	6.32199	6.24938	6.23491	6.20991	6.24619	6.20411	6.24485	6.23535	6.24667	6.2196	6.19143	6.23944	6.23352	6.26621	6.27623	6.20782	6.26603	6.27895	6.30257
UBA1	7.34623	7.34484	7.34098	7.37826	7.37416	7.35416	7.34784	7.35405	7.34481	7.35138	7.34404	7.35416	7.35208	7.34635	7.33576	7.34873	7.34561	7.34947	7.31721	7.31244
PKM	7.61044	7.61304	7.61368	7.59798	7.61398	7.59291	7.58691	7.60522	7.57639	7.58426	7.60486	7.63232	7.61924	7.62763	7.6333	7.63723	7.63293	7.62907	7.6495	7.63548
XRCC5	7.07041	7.05459	7.12591	7.16398	7.15523	7.15949	7.1817	7.1211	7.1726	7.15452	7.13061	7.15983	7.10196	7.15518	7.0811	7.13605	7.15153	7.08232	7.03397	7.0496
EEF2	7.66067	7.64793	7.6818	7.70338	7.71857	7.71154	7.71256	7.69365	7.6896	7.67751	7.70644	7.70625	7.68603	7.6932	7.67955	7.70371	7.71159	7.6821	7.66283	7.64686
ITPR2	6.82554	6.80756	6.8094	6.83895	6.84484	6.82762	6.83749	6.82753	6.82433	6.80155	6.80083	6.80779	6.80673	6.80513	6.77159	6.81009	6.82129	6.81693	6.79994	6.78927
GANAB	7.27793	7.26835	7.28959	7.30299	7.31229	7.31936	7.33718	7.31277	7.29471	7.30429	7.27468	7.30777	7.28209	7.28352	7.2736	7.30913	7.31355	7.29212	7.28575	7.2718
KIF5B	6.91586	6.87321	6.8944	6.90405	6.9145	6.88155	6.9155	6.88703	6.89021	6.89678	6.89402	6.92114	6.89566	6.89557	6.90999	6.86993	6.9108	6.88872	6.88042	6.87409
ACTN4	7.17755	7.17953	7.20689	7.19124	7.18837	7.1779	7.17606	7.15557	7.1618	7.16317	7.17461	7.1894	7.17085	7.18666	7.18852	7.20924	7.20453	7.17693	7.20223	7.20165
TUBA1A	7.82281	7.81527	7.80086	7.77405	7.8076	7.77093	7.78478	7.77372	7.79371	7.81141	7.83267	7.80537	7.79543	7.80999	7.83129	7.73715	7.74474	7.76247	7.77284	7.76296
CCT2	7.00559	6.98644	6.99225	6.99905	7.02926	6.98809	6.97825	7.01409	6.96568	6.97366	6.99826	7.03506	7.03493	6.99845	7.02721	7.0323	7.0552	7.04698	7.04588	7.01709
HSPA8	7.76889	7.72938	7.75982	7.77926	7.78172	7.75738	7.78439	7.76463	7.79595	7.76073	7.7536	7.75795	7.75745	7.76857	7.74262	7.74509	7.78331	7.7502	7.73521	7.73449
ENO1	7.7231	7.71645	7.76003	7.75706	7.79407	7.76574	7.78973	7.74391	7.75376	7.72805	7.76503	7.79503	7.74765	7.77201	7.7242	7.77741	7.77822	7.73731	7.7397	7.70514
SACS	6.39537	6.40238	6.4191	6.40727	6.4385	6.45466	6.43554	6.42558	6.44151	6.41025	6.4215	6.42223	6.42264	6.44958	6.42342	6.4813	6.47061	6.44824	6.46935	6.4364
ACTN1	6.69373	6.66532	6.6638	6.62747	6.68502	6.63324	6.62907	6.63919	6.65575	6.63414	6.65334	6.66793	6.67151	6.66852	6.67205	6.65194	6.68063	6.68236	6.71539	6.65828
CAND1	7.20299	7.18831	7.20595	7.21299	7.23422	7.18699	7.20774	7.1844	7.19349	7.18593	7.18071	7.20712	7.16991	7.16554	7.1509	7.15257	7.17006	7.14935	7.13872	7.11447
TUBB2B	6.87134	6.9065	6.85218	6.85417	6.94335	6.87432	6.86754	6.88199	6.88577	6.88154	6.89704	6.90628	6.90422	6.90142	6.92136	6.8388	6.81098	6.85834	6.84669	6.79334
TUBB2A	7.57345	7.54542	7.52783	7.51001	7.49044	7.50828	7.50256	7.52366	7.51995	7.51625	7.54797	7.54145	7.54551	7.53724	7.56181	7.48787	7.49416	7.54	7.52672	7.5448
ATP1A1	6.66362	6.62324	6.65163	6.64848	6.60055	6.61551	6.63609	6.62559	6.60249	6.63246	6.67244	6.64043	6.62852	6.61067	6.64727	6.61027	6.64458	6.61749	6.62252	6.66081
IQGAP2	6.61296	6.61328	6.57959	6.58701	6.60755	6.57507	6.54538	6.58514	6.53928	6.54954	6.57846	6.57757	6.59426	6.61547	6.57475	6.56981	6.56531	6.59644	6.60013	6.57433
LARS1	6.94009	6.93861	6.96539	7.00479	7.00289	7.00224	6.99239	6.9789	6.95601	6.9601	6.99812	6.98961	6.97875	6.96453	6.96434	7.00726	7.00077	6.97505	6.93662	6.94025
MTHFD1	7.20834	7.18393	7.22013	7.25542	7.16317	7.22953	7.19843	7.22013	7.19884	7.2523	7.24119	7.25782	7.24015	7.23172	7.27527	7.2587	7.28185	7.25034	7.20612	7.29135
TUBB4B	7.38621	7.47483	7.38407	7.41508	7.34256	7.41416	7.46605	7.41992	7.4121	7.38974	7.41138	7.42933	7.42092	7.41459	7.4396	7.39493	7.33246	7.39748	7.37582	7.43008
GART	6.83798	6.8242	6.86515	6.85624	6.86212	6.83861	6.84003	6.81247	6.81362	6.81492	6.8445	6.87062	6.82579	6.83617	6.83538	6.86511	6.8783	6.83698	6.85009	6.84613
PLXNB2	6.65709	6.63548	6.6283	6.60438	6.65281	6.61837	6.61364	6.63032	6.62164	6.61478	6.62283	6.61997	6.63313	6.64701	6.62181	6.61909	6.63841	6.6397	6.67292	6.62174
HADHA	7.28995	7.27339	7.28655	7.29648	7.27949	7.2733	7.29254	7.2604	7.27262	7.2804	7.30974	7.27745	7.26007	7.29629	7.27349	7.22634	7.24752	7.22572	7.21302	7.23463
FLNB	6.55792	6.54237	6.54531	6.5315	6.54537	6.51814	6.51977	6.53478	6.53227	6.53309	6.55619	6.56893	6.56186	6.57278	6.57339	6.55126	6.56677	6.55666	6.58088	6.5692
LONP1	6.75696	6.7549	6.73618	6.72742	6.72554	6.71949	6.75069	6.71798	6.75101	6.73058	6.77334	6.69815	6.70142	6.72754	6.72204	6.67352	6.66952	6.69469	6.70624	6.69772
VCL	6.96663	6.98149	6.9357	6.92422	6.9274	6.92459	6.91357	6.9627	6.98166	6.93311	6.96232	6.93249	6.97698	6.96956	6.97012	6.93546	6.91401	6.96203	6.97429	6.97282
CCT5	7.14093	7.11727	7.14006	7.17236	7.1177	7.11036	7.13574	7.12964	7.11439	7.14938	7.13519	7.16118	7.14663	7.11902	7.17625	7.14509	7.16352	7.13979	7.11249	7.16595
DHX9	7.01515	6.99003	7.02967	7.03032	7.04486	7.06275	7.06068	7.04284	7.0778	7.07374	6.99368	7.0133	6.98109	6.98318	6.94498	7.01375	7.03518	6.99806	7.00143	6.98586
CANX	7.74824	7.71915	7.74999	7.77382	7.74839	7.75161	7.74957	7.71968	7.72038	7.71573	7.79596	7.75084	7.7307	7.72024	7.72111	7.70555	7.73105	7.70279	7.66697	7.70033
ATP1A3	6.47174	6.4812	6.4079	6.36735	6.37259	6.28055	6.29721	6.34547	6.34616	6.36516	6.39219	6.40832	6.45612	6.41155	6.43054	6.24621	6.24008	6.34449	6.35528	6.35017
GOLGB1	6.53566	6.54104	6.49955	6.47805	6.50705	6.50314	6.50824	6.5159	6.53913	6.5026	6.49108	6.47128	6.51105	6.52154	6.49153	6.48727	6.48477	6.51923	6.55346	6.52123
CHD4	6.59281	6.55173	6.58796	6.60704	6.63604	6.60651	6.62442	6.60614	6.63253	6.63663	6.57129	6.60997	6.5702	6.54953	6.53686	6.57262	6.61523	6.57545	6.5653	6.53366
VARS1	6.9398	6.93235	6.95206	6.94661	6.98137	6.96374	6.94994	6.96074	6.93313	6.93254	6.94397	6.96551	6.94883	6.95158	6.93729	6.99206	7.00057	6.97577	6.9858	6.95147
TUBB	6.78625	6.818	6.80702	6.78409	6.82278	6.76019	6.69676	6.73434	6.76244	6.72941	6.80577	6.82746	6.79203	6.81347	6.84375	6.77612	6.75092	6.7725	6.77848	6.75728
EGFR	6.67029	6.65208	6.65743	6.63196	6.63703	6.66233	6.64588	6.6576	6.64329	6.65663	6.67314	6.6801	6.66682	6.68246	6.69022	6.65786	6.67793	6.67052	6.69464	6.69171
NASP	6.98162	6.92631	6.94596	6.94962	6.97813	6.94482	6.9918	6.97158	6.9933	6.94287	6.95784	6.96091	6.97876	6.99676	6.9656	6.90026	6.95868	6.93737	6.9408	6.9104
PSMD2	6.84369	6.81679	6.8314	6.87185	6.85386	6.85638	6.85046	6.8497	6.87392	6.86863	6.86011	6.87569	6.85328	6.85393	6.87943	6.83436	6.85972	6.83903	6.80457	6.82216
MIA3	6.5033	6.46668	6.44824	6.49454	6.47087	6.47567	6.49503	6.49936	6.50438	6.47111	6.49899	6.47475	6.49798	6.49589	6.46512	6.43335	6.46659	6.48376	6.44239	6.46734
CALR	7.52176	7.48732	7.52513	7.51108	7.53086	7.50904	7.54412	7.48025	7.51607	7.49717	7.52018	7.51036	7.46778	7.50917	7.4635	7.47163	7.51066	7.46623	7.47919	7.46494
SNRNP200	6.73033	6.72014	6.72045	6.77282	6.72209	6.7526	6.75557	6.761	6.78884	6.76869	6.71147	6.73142	6.73497	6.72594	6.70853	6.73668	6.74296	6.74304	6.70097	6.75069
IARS1	6.86359	6.85948	6.87913	6.89524	6.87983	6.90244	6.9029	6.89539	6.88297	6.86819	6.92021	6.91781	6.90971	6.90538	6.89241	6.93102	6.93225	6.91246	6.89933	6.91059
DPYSL2	7.52427	7.55245	7.52602	7.49102	7.51115	7.4653	7.4451	7.47184	7.47576	7.48108	7.518	7.50909	7.51017	7.52491	7.51973	7.47482	7.44474	7.47878	7.51264	7.49376
CTNNA1	6.97016	6.96497	6.93918	6.97049	6.94455	6.94553	6.94731	6.96845	6.97416	6.95559	6.93134	6.9252	6.95442	6.94204	6.94161	6.90703	6.91364	6.93941	6.91367	6.94065
TLN2	6.43713	6.42292	6.38695	6.36153	6.42035	6.35585	6.39381	6.40834	6.37608	6.35615	6.37896	6.38561	6.40993	6.4132	6.39003	6.39303	6.40781	6.44333	6.46734	6.41445
DST	6.41258	6.42525	6.40848	6.3907	6.42188	6.40905	6.40601	6.40619	6.42564	6.40265	6.41354	6.39142	6.40878	6.43851	6.40904	6.41072	6.39728	6.40751	6.44709	6.40828
PC	6.90046	6.90204	6.88552	6.86096	6.89929	6.88531	6.85997	6.89861	6.87023	6.87043	6.83115	6.84912	6.87139	6.86216	6.85837	6.90982	6.90312	6.91741	6.94093	6.89793
TUBB4A	7.00516	7.00906	7.00834	6.96849	7.21522	7.06009	7.05552	7.06538	7.06318	7.03211	7.03523	7.03651	7.04616	7.03705	6.90789	7.00078	7.00165	7.0159	7.0141	6.67609
CCT8	7.23913	7.23147	7.23241	7.2688	7.26766	7.23388	7.25432	7.26772	7.22734	7.23956	7.24745	7.27606	7.27052	7.24125	7.25493	7.25963	7.26656	7.26433	7.22964	7.22874
LAP3	7.16356	7.15734	7.1747	7.18697	7.18973	7.21349	7.19556	7.21722	7.19	7.17333	7.20552	7.21614	7.22347	7.21136	7.21676	7.27154	7.27716	7.2653	7.244	7.24884
CKB	7.61277	7.67026	7.63003	7.60408	7.69484	7.66554	7.65303	7.68582	7.61905	7.61867	7.65116	7.65072	7.68493	7.65649	7.62266	7.75138	7.69767	7.74175	7.74986	7.67168
EIF4A1	7.27005	7.25992	7.2699	7.29054	7.29167	7.29211	7.30293	7.29562	7.2616	7.26644	7.2497	7.29606	7.286	7.2655	7.27392	7.30671	7.30867	7.29693	7.2857	7.28647
GAPDH	7.54295	7.55122	7.56647	7.56454	7.58034	7.57361	7.56644	7.56163	7.57509	7.56063	7.56604	7.59413	7.58457	7.63566	7.6034	7.5773	7.56694	7.5505	7.56128	7.55056
EIF3A	7.04412	7.035	7.05785	7.06337	7.05603	7.05713	7.05715	7.04326	7.03852	7.03225	7.05418	7.06638	7.05122	7.05211	7.05102	7.0737	7.08154	7.05456	7.06332	7.06417
GDI1	7.09996	7.12766	7.14787	7.11764	7.08515	7.05327	7.05191	7.00326	7.06596	7.07145	7.1126	7.07386	7.05524	7.06448	7.09477	7.0263	6.99634	6.99752	6.99953	7.04088
IDH1	7.21832	7.21507	7.25194	7.26009	7.2562	7.22874	7.20291	7.2129	7.20434	7.20749	7.23367	7.23665	7.23428	7.23	7.25626	7.24673	7.24529	7.20812	7.2065	7.21286
RTN4	6.79778	6.77278	6.72696	6.70474	6.74611	6.66555	6.70601	6.72939	6.74784	6.71266	6.72968	6.73567	6.74639	6.72887	6.73884	6.63958	6.67347	6.72234	6.74723	6.70327
PDIA3	7.58194	7.54087	7.58291	7.60085	7.58431	7.59465	7.60694	7.57766	7.58125	7.56623	7.61146	7.60617	7.58225	7.58574	7.57279	7.55796	7.59925	7.5585	7.53694	7.55611
TUBB3	6.71322	6.74567	6.63329	6.49685	6.62658	6.4723	6.48144	6.5693	6.5362	6.5454	6.58654	6.5883	6.61491	6.61069	6.63888	6.5261	6.47753	6.62487	6.71995	6.61947
ATIC	6.81081	6.83304	6.81032	6.86106	6.83691	6.85609	6.8303	6.85926	6.82787	6.80481	6.86041	6.8611	6.87552	6.87175	6.88209	6.88031	6.85308	6.8782	6.83166	6.85992
GLG1	6.93684	6.92028	6.92769	6.92248	6.91754	6.93185	6.95154	6.94128	6.96164	6.95982	6.90006	6.90144	6.89508	6.89437	6.87573	6.90925	6.92818	6.91577	6.93278	6.93903
DPYSL3	7.05939	7.05784	6.99812	6.93116	6.98642	6.85001	6.90151	6.91525	6.9507	6.96636	6.96689	6.98016	6.98	6.98621	6.98795	6.80555	6.81263	6.90683	6.94719	6.89601
MAP1A	6.45506	6.45849	6.40529	6.37196	6.35472	6.37496	6.36373	6.40383	6.45176	6.37514	6.42742	6.37878	6.43752	6.46477	6.47268	6.37989	6.37372	6.42701	6.46738	6.47637
ALDH7A1	6.89767	6.89003	6.89801	6.90411	6.92173	6.86885	6.8773	6.86391	6.86317	6.85528	6.88935	6.88454	6.87799	6.87905	6.88308	6.86359	6.86791	6.85961	6.85175	6.8352
CKAP5	6.77093	6.74933	6.7455	6.77227	6.77589	6.7505	6.75073	6.75766	6.76329	6.74541	6.74986	6.76686	6.75894	6.75627	6.75378	6.74495	6.76833	6.7632	6.74806	6.74907
PSMD1	6.83528	6.79329	6.8126	6.84731	6.8515	6.82378	6.83602	6.82318	6.82842	6.83946	6.8411	6.84995	6.83649	6.8306	6.82491	6.79845	6.84279	6.81829	6.79711	6.78246
ATP2B1	6.81591	6.82114	6.77877	6.79436	6.79039	6.78281	6.74432	6.79829	6.76146	6.75348	6.81144	6.7792	6.79583	6.78231	6.79412	6.79105	6.78529	6.82073	6.81098	6.81303
HSD17B4	7.04315	7.05485	7.05155	7.0418	7.05632	7.0605	7.04543	7.04855	7.06511	7.06575	7.05683	7.03315	7.0309	7.04628	7.04219	7.04485	7.0295	7.03125	7.05049	7.03742
TKT	7.4788	7.48478	7.50673	7.52653	7.54542	7.51917	7.5482	7.5105	7.5045	7.51698	7.51024	7.52915	7.49701	7.47065	7.46412	7.51264	7.50648	7.48398	7.46358	7.44513
ACACA	6.5857	6.5711	6.59282	6.61138	6.5741	6.57038	6.56399	6.56027	6.55614	6.55267	6.56973	6.59764	6.56704	6.56487	6.5843	6.58108	6.59473	6.56504	6.55386	6.5919
KPNB1	6.95082	6.91745	6.95716	6.96132	6.9667	6.95288	6.96185	6.93429	6.93777	6.94129	6.93211	6.95005	6.92025	6.90972	6.91674	6.9297	6.96845	6.92633	6.93239	6.91388
P4HB	7.69616	7.65901	7.66706	7.67263	7.68238	7.68563	7.70748	7.68468	7.70905	7.68212	7.70517	7.6609	7.67561	7.66928	7.65209	7.61883	7.65059	7.64325	7.64069	7.63137
GFAP	8.10886	8.17572	8.10538	8.05306	8.05872	8.09333	8.10239	8.13922	8.11109	8.144	8.14762	8.10328	8.17499	8.18035	8.18781	8.12201	8.04594	8.13126	8.16645	8.16941
EEF1A1	7.73119	7.68995	7.75064	7.71679	7.71537	7.68103	7.62349	7.6701	7.63221	7.64626	7.72263	7.80481	7.74266	7.77938	7.76057	7.75101	7.79146	7.72908	7.76044	7.76186
MTTP	6.87072	6.8629	6.88572	6.9004	6.88049	6.9272	6.93059	6.91199	6.93094	6.9078	6.88098	6.85297	6.8663	6.87262	6.84948	6.89967	6.91108	6.88454	6.87641	6.89342
YWHAE	7.74552	7.73364	7.73454	7.74983	7.72411	7.72364	7.74996	7.72276	7.75133	7.72741	7.76017	7.74471	7.71807	7.70892	7.75129	7.69045	7.69775	7.69608	7.68402	7.70797
CCT3	7.10899	7.08801	7.11547	7.13889	7.07683	7.09274	7.09653	7.09238	7.10069	7.08895	7.13099	7.14134	7.12236	7.1123	7.14766	7.132	7.15224	7.12615	7.09803	7.15478
TUBA4A	5.80164	5.78742	5.76808	5.74136	5.76404	5.71516	5.70883	5.70503	5.72733	5.72693	5.72309	5.76248	5.72433	5.73497	5.73651	5.72966	5.73628	5.74301	5.77259	5.7485
ACO2	7.06718	7.04026	7.02937	7.05916	7.07041	6.99794	7.0008	7.0267	6.99385	6.99938	7.02477	7.00323	7.02478	6.99198	6.98007	6.98198	7.01458	7.02058	6.98294	6.97887
PYGB	6.9557	6.955	6.93861	6.93508	6.93371	6.90588	6.91775	6.92326	6.91343	6.92086	6.93994	6.95043	6.93689	6.93525	6.95758	6.9172	6.91825	6.93663	6.94247	6.9452
TUBA1C	5.44087	5.42058	5.44574	5.39649	5.23748	5.39044	5.35391	5.38895	5.32545	5.47917	5.42535	5.44566	5.42379	5.42098	5.56497	5.45098	5.48154	5.45709	5.48758	5.5849
TCP1	6.95407	6.92669	6.94994	6.95406	6.91056	6.94193	6.93765	6.92772	6.92524	6.92719	6.96394	6.9687	6.94727	6.9579	6.97847	6.94745	6.97276	6.95038	6.94291	6.98287
LAMB2	6.16241	6.20635	6.1515	6.14807	6.1907	6.24867	6.15918	6.23472	6.18902	6.17202	6.17782	6.1385	6.19563	6.1775	6.15258	6.2167	6.17473	6.22225	6.22083	6.1791
COPA	6.80174	6.80641	6.82727	6.84986	6.81819	6.83301	6.80318	6.82168	6.81984	6.80728	6.81876	6.83395	6.83109	6.8356	6.83048	6.87425	6.86965	6.84505	6.83596	6.86245
ANXA6	7.25284	7.33153	7.32086	7.26006	7.24734	7.37282	7.27247	7.27087	7.34768	7.36492	7.36433	7.25574	7.22567	7.34779	7.2941	7.36312	7.29724	7.30716	7.35266	7.36373
MSN	7.16773	7.17866	7.20636	7.18322	7.18915	7.17952	7.1844	7.15168	7.16615	7.18702	7.188	7.21197	7.17963	7.20947	7.23808	7.20227	7.19823	7.16646	7.18825	7.19381
NDUFS1	6.74964	6.71803	6.73056	6.74965	6.77594	6.73185	6.77065	6.74485	6.74108	6.73428	6.76264	6.74652	6.74447	6.73261	6.71072	6.72432	6.75117	6.74261	6.72331	6.69241
ATP5F1A	7.63951	7.59434	7.62626	7.63259	7.64049	7.61112	7.65189	7.61249	7.60388	7.60719	7.65191	7.64231	7.60674	7.61	7.60293	7.57394	7.62123	7.58669	7.57728	7.56878
USO1	6.56035	6.52179	6.537	6.53518	6.53996	6.53068	6.53603	6.54313	6.55536	6.51906	6.55062	6.57865	6.57233	6.57387	6.54084	6.55598	6.59247	6.5824	6.58789	6.58042
HK1	6.9821	6.97962	6.97506	6.98585	6.97288	6.97417	6.96238	6.98465	6.95055	6.97646	6.98873	6.9839	6.97623	6.95876	6.97306	6.97964	6.9889	6.98414	6.98298	6.99333
USP9X	6.49205	6.48177	6.47085	6.45471	6.45749	6.43746	6.44382	6.45401	6.43455	6.44207	6.44892	6.465	6.46136	6.45268	6.48847	6.48759	6.49939	6.50476	6.52388	6.5183
NPEPPS	7.12561	7.12163	7.11432	7.12893	7.12757	7.1019	7.1101	7.10967	7.10077	7.10654	7.11475	7.11938	7.1148	7.10301	7.13708	7.09478	7.09217	7.09867	7.09167	7.09811
HSPH1	6.82149	6.80263	6.80951	6.82322	6.81579	6.78635	6.7929	6.79224	6.80681	6.78817	6.81276	6.83048	6.81817	6.8258	6.83525	6.8011	6.81718	6.80708	6.80692	6.81195
PFAS	6.62813	6.61934	6.66207	6.64779	6.68857	6.66816	6.68008	6.66374	6.64815	6.63463	6.67029	6.67961	6.6647	6.66422	6.6583	6.71598	6.72744	6.68358	6.69404	6.65778
PGK1	7.35001	7.34642	7.34738	7.36961	7.32263	7.32989	7.34692	7.35382	7.3301	7.39274	7.36744	7.397	7.38511	7.35409	7.43871	7.34919	7.35072	7.34971	7.32938	7.3755
XRCC6	7.22782	7.18903	7.27376	7.30856	7.2562	7.28077	7.29727	7.25069	7.29585	7.28772	7.28021	7.30622	7.25033	7.28856	7.27458	7.27437	7.3135	7.23346	7.19386	7.2502
PRPF8	6.68027	6.66056	6.65133	6.68887	6.64209	6.67886	6.68634	6.69876	6.70123	6.71492	6.65295	6.6746	6.67584	6.67143	6.67467	6.68783	6.70449	6.71204	6.68481	6.72961
ABAT	7.13466	7.10897	7.14375	7.08645	7.13355	7.09922	7.13857	7.0857	7.19095	7.1354	7.05526	7.07541	7.02108	7.07131	7.02871	7.02422	7.0545	7.02354	7.08049	7.02545
TUFM	7.15915	7.13417	7.17409	7.13502	7.14035	7.11769	7.14099	7.11229	7.1092	7.10614	7.12846	7.15433	7.11507	7.12101	7.11462	7.15307	7.17702	7.13461	7.18323	7.17477
LETM1	6.63127	6.62884	6.60439	6.61406	6.60046	6.58107	6.62841	6.59727	6.61675	6.59515	6.59379	6.58712	6.5912	6.58974	6.58223	6.57128	6.57239	6.58934	6.58658	6.59521
NOMO1	6.18771	6.1622	6.18943	6.1708	6.19099	6.1903	6.22676	6.21617	6.17245	6.18536	6.18387	6.21576	6.213	6.21242	6.18771	6.19541	6.23653	6.20394	6.23304	6.18975
MDN1	6.2158	6.21421	6.20822	6.21636	6.24521	6.22848	6.22562	6.23475	6.23262	6.21626	6.22519	6.21879	6.23175	6.23616	6.20446	6.24644	6.24782	6.24846	6.25742	6.21572
TRIM28	7.20763	7.14292	7.18311	7.18546	7.22769	7.17792	7.20474	7.18109	7.19392	7.1717	7.17273	7.20393	7.17937	7.17075	7.12252	7.15439	7.21614	7.17703	7.1803	7.13663
TRAP1	6.83476	6.82825	6.84369	6.85081	6.84758	6.83346	6.86583	6.84681	6.80971	6.81084	6.82115	6.85977	6.85152	6.83731	6.83273	6.88627	6.89132	6.87171	6.86639	6.86929
TP53BP1	6.42582	6.43435	6.40247	6.44098	6.46785	6.48179	6.46109	6.47928	6.55567	6.47507	6.41444	6.39241	6.41911	6.42341	6.36163	6.39916	6.39085	6.42112	6.39607	6.3687
HDLBP	6.63372	6.62634	6.65134	6.68205	6.65636	6.70472	6.68238	6.68082	6.70679	6.70494	6.68786	6.6958	6.67657	6.70446	6.69194	6.69347	6.69931	6.67091	6.65372	6.67697
CTNNA2	6.23964	6.29187	6.21681	6.21255	6.21469	6.21438	6.1724	6.21877	6.18273	6.19174	6.26864	6.23224	6.26523	6.32138	6.29556	6.2228	6.17147	6.2394	6.25293	6.24352
DCLK2	6.69529	6.71859	6.70716	6.70826	6.70213	6.72144	6.71135	6.70864	6.69499	6.73394	6.74021	6.72692	6.72976	6.74884	6.77692	6.74191	6.72221	6.72826	6.73734	6.74987
GLUD1	7.47891	7.47357	7.44493	7.46793	7.46713	7.46481	7.47517	7.46314	7.45668	7.4704	7.46824	7.4303	7.43959	7.41855	7.42528	7.37563	7.38539	7.41921	7.38692	7.38579
PHGDH	7.40275	7.42688	7.38388	7.35513	7.355	7.42302	7.42635	7.45179	7.40835	7.42512	7.41957	7.42773	7.48482	7.45778	7.52994	7.48321	7.45803	7.49607	7.50591	7.51211
CSE1L	6.8997	6.86664	6.91179	6.91633	6.93926	6.89815	6.91635	6.90766	6.90306	6.89435	6.89086	6.9374	6.91214	6.90519	6.87621	6.91676	6.94438	6.90534	6.89204	6.86941
EEA1	6.54848	6.52596	6.47428	6.49949	6.48217	6.46347	6.47893	6.52193	6.54934	6.52608	6.50451	6.49365	6.54208	6.55584	6.53552	6.44631	6.46985	6.51885	6.50534	6.51998
AASS	6.51925	6.50473	6.49269	6.51068	6.53123	6.50294	6.51843	6.51418	6.52677	6.50596	6.48744	6.50004	6.50159	6.51587	6.49444	6.50356	6.51775	6.51903	6.50667	6.48817
LAMC1	6.26939	6.20784	6.21525	6.23529	6.2331	6.21143	6.20998	6.22983	6.21473	6.22242	6.27394	6.27503	6.25927	6.23424	6.23936	6.20784	6.27297	6.25476	6.2392	6.22997
NOMO2	6.19154	6.17508	6.17623	6.20955	6.25505	6.22794	6.22768	6.21084	6.23347	6.19922	6.23772	6.22366	6.19726	6.23517	6.11136	6.18074	6.17364	6.17627	6.13503	6.0965
XPO1	6.8173	6.79904	6.84358	6.90327	6.82355	6.87928	6.88547	6.87742	6.8396	6.89596	6.87967	6.89338	6.87361	6.88807	6.88853	6.86307	6.88359	6.84125	6.76751	6.85534
AGRN	6.05137	6.06175	6.00434	5.99077	6.00223	6.01754	5.99192	6.03675	6.0187	6.02273	5.99704	5.99164	6.03698	6.01514	6.0363	6.02801	6.0227	6.06972	6.07625	6.07003
KIF5C	6.38528	6.35862	6.29628	6.3364	6.33789	6.25437	6.28405	6.32518	6.27884	6.30783	6.32107	6.33444	6.34996	6.33074	6.32892	6.24742	6.26971	6.33536	6.29804	6.28551
NNT	6.89521	6.85541	6.87523	6.88136	6.8825	6.85059	6.86734	6.8594	6.85362	6.85147	6.88176	6.89025	6.86927	6.85665	6.84481	6.83131	6.86579	6.84365	6.83662	6.83711
CRMP1	7.15315	7.13938	7.12935	7.03015	7.03327	6.90787	6.95042	6.9566	6.98715	7.01589	7.01071	7.0477	7.02486	7.02656	7.07113	6.94596	6.95793	6.98491	7.07207	7.07037
HNRNPM	6.99068	6.97957	7.01716	7.0387	7.06003	7.02718	6.98808	6.99371	6.98797	6.98007	6.98774	7.01367	6.99147	6.98182	6.94705	7.05057	7.05622	7.0203	7.00003	6.97463
CALU	7.15036	7.15401	7.11453	7.1331	7.07966	7.14178	7.15013	7.13531	7.20623	7.16458	7.07221	7.04249	7.13769	7.1301	7.16515	7.02923	7.03098	7.06801	7.04613	7.10185
SND1	6.8677	6.87202	6.91539	6.92792	6.93661	6.95809	6.95598	6.91797	6.95917	6.94634	6.90319	6.91606	6.88976	6.91998	6.89596	6.95368	6.9476	6.90668	6.90102	6.88891
FKBP4	6.7986	6.76339	6.78347	6.8263	6.81066	6.78596	6.76985	6.80971	6.76839	6.77971	6.80677	6.8451	6.82659	6.8009	6.83693	6.81657	6.8539	6.83244	6.79152	6.80638
CKAP4	7.00291	6.9638	6.97745	6.93503	6.94853	6.95012	6.98071	6.94797	6.97067	6.94741	6.94574	6.98506	6.96771	6.98778	6.98663	6.97274	7.00726	6.99483	7.02849	7.02049
FERMT2	6.631	6.63538	6.62735	6.63539	6.60607	6.61668	6.6375	6.60879	6.61761	6.61015	6.61381	6.64427	6.61992	6.61936	6.65701	6.6036	6.60347	6.60278	6.60533	6.63422
NCAM1	6.83594	6.84236	6.79822	6.7935	6.82581	6.75548	6.7772	6.76808	6.77908	6.76716	6.82701	6.79149	6.79947	6.80763	6.7975	6.72008	6.7211	6.7657	6.76198	6.72968
SPTBN2	6.26239	6.28392	6.24919	6.24117	6.23269	6.25624	6.23875	6.26638	6.25572	6.25869	6.23639	6.23287	6.24801	6.24561	6.2595	6.26721	6.24701	6.28144	6.29201	6.30736
AP2B1	6.93878	6.93656	6.94501	6.95709	6.93485	6.92816	6.92295	6.9217	6.93514	6.9484	6.9231	6.92922	6.91714	6.92059	6.93029	6.93154	6.92981	6.91481	6.91761	6.93574
CCT7	6.98573	6.98277	7.02735	6.98959	6.99911	7.01172	7.0161	6.97516	7.00222	7.0082	6.99541	7.01707	6.97701	6.98355	7.01474	7.02581	7.03154	6.98239	7.02393	7.01453
CCT4	6.95027	6.95378	6.95469	6.96897	6.95314	6.95693	6.95887	6.96252	6.96385	6.94636	6.9471	6.97423	6.97458	6.96606	6.97396	6.98614	6.98124	6.9791	6.9692	6.9862
RUVBL2	6.86205	6.87692	6.86766	6.86618	6.84621	6.88391	6.85012	6.88729	6.84857	6.83617	6.86892	6.88821	6.89603	6.87451	6.90803	6.93082	6.91337	6.92314	6.923	6.94242
TARS1	6.81805	6.80813	6.86595	6.84835	6.85425	6.84873	6.83696	6.80661	6.83062	6.81504	6.86794	6.8698	6.82648	6.84358	6.86998	6.86213	6.87343	6.81446	6.83088	6.82526
ECPAS	6.31715	6.31032	6.3136	6.32363	6.3335	6.3245	6.31881	6.32117	6.31908	6.30358	6.32637	6.33615	6.32814	6.36175	6.32037	6.33816	6.33782	6.33067	6.33102	6.31772
DDX1	6.8262	6.845	6.8282	6.82423	6.87658	6.88357	6.87694	6.89535	6.8544	6.88095	6.81681	6.85176	6.85704	6.83925	6.79663	6.91582	6.8999	6.9137	6.91823	6.8708
USP5	6.78737	6.80123	6.79136	6.80996	6.79231	6.77697	6.76639	6.79168	6.78141	6.78573	6.81211	6.78752	6.79455	6.77202	6.7953	6.79808	6.78012	6.78651	6.77639	6.78936
IMMT	7.09635	7.04549	7.03127	7.06646	7.05	7.05539	7.08425	7.1116	7.05435	7.05904	7.0741	7.06289	7.07498	7.06029	7.04979	7.02698	7.07463	7.08824	7.05156	7.06598
FH	6.8	6.80053	6.75485	6.82131	6.75005	6.78022	6.83406	6.82319	6.79169	6.85447	6.79725	6.79683	6.80316	6.77414	6.81926	6.75714	6.75198	6.79903	6.72716	6.79843
CTNNB1	6.70553	6.70562	6.73676	6.72528	6.72284	6.70601	6.73174	6.67693	6.71327	6.69113	6.67915	6.67961	6.65545	6.68366	6.67078	6.68491	6.68692	6.65142	6.66835	6.66817
GDI2	7.17428	7.14019	7.14304	7.18557	7.18777	7.13234	7.13532	7.13993	7.1295	7.11903	7.15084	7.16843	7.14332	7.12306	7.11401	7.10104	7.13571	7.13073	7.08556	7.07913
DDB1	6.76571	6.77628	6.77809	6.78676	6.79939	6.78852	6.78101	6.79119	6.76627	6.76372	6.74955	6.75031	6.76007	6.72487	6.7087	6.79482	6.77872	6.77551	6.77905	6.76199
UBA2	6.81184	6.78403	6.84608	6.83928	6.80427	6.83143	6.84533	6.80489	6.82313	6.86666	6.81022	6.83628	6.78262	6.79424	6.81439	6.82355	6.85019	6.78641	6.80414	6.83106
STIP1	7.29216	7.25199	7.21345	7.23344	7.278	7.22415	7.237	7.25885	7.28058	7.21634	7.24703	7.23852	7.28223	7.26672	7.21752	7.17866	7.21812	7.25425	7.22872	7.18477
AKAP12	6.27942	6.26958	6.19229	6.21716	6.14711	6.17596	6.18146	6.23368	6.24651	6.25622	6.23744	6.20981	6.26164	6.26784	6.27979	6.15009	6.16341	6.24212	6.22254	6.28165
COPB1	6.74713	6.75434	6.77173	6.79398	6.78007	6.76981	6.7686	6.7469	6.74573	6.74837	6.75351	6.76854	6.75114	6.76669	6.75787	6.81011	6.79923	6.78088	6.76369	6.77891
NCL	7.56319	7.52551	7.55434	7.58534	7.59551	7.59358	7.60274	7.57044	7.60648	7.59567	7.58937	7.59345	7.57406	7.59294	7.54107	7.55884	7.59167	7.56399	7.53519	7.52137
ACLY	6.79296	6.76594	6.78415	6.78847	6.81947	6.74854	6.75786	6.76203	6.74624	6.7504	6.77103	6.80482	6.78481	6.79291	6.78718	6.7688	6.79406	6.77521	6.77996	6.74789
TPP2	6.50615	6.49441	6.51124	6.53074	6.55997	6.53472	6.5254	6.52526	6.51243	6.50721	6.52106	6.54926	6.52875	6.52357	6.53332	6.55585	6.57007	6.54812	6.53257	6.50354
DNAJC13	6.17567	6.18148	6.1437	6.1899	6.13752	6.15275	6.16178	6.17425	6.15528	6.14628	6.1813	6.16729	6.18513	6.1663	6.17928	6.18181	6.17129	6.20246	6.16664	6.2146
SYNM	6.6254	6.62779	6.5937	6.59269	6.59958	6.57278	6.57666	6.60176	6.59902	6.57633	6.55575	6.56593	6.59018	6.56293	6.54106	6.54465	6.54962	6.58138	6.59017	6.58078
AP1B1	6.14891	6.1484	6.16175	6.17254	6.13442	6.12498	6.11086	6.12442	6.09784	6.1208	6.09475	6.12983	6.11052	6.0265	6.08344	6.1656	6.16265	6.14414	6.14255	6.17478
ERAP1	6.44723	6.42605	6.45268	6.44822	6.45139	6.43345	6.46161	6.41558	6.43481	6.4255	6.45009	6.45782	6.41734	6.43793	6.42468	6.42602	6.44209	6.41144	6.42165	6.41927
GLDC	6.60754	6.54687	6.58374	6.65791	6.6112	6.61716	6.64287	6.62231	6.63244	6.60086	6.60449	6.62428	6.61633	6.59086	6.58757	6.5745	6.63439	6.59909	6.51917	6.56937
FSCN1	7.19736	7.14384	7.14714	7.11888	7.1515	7.11486	7.14576	7.16065	7.11835	7.16841	7.12109	7.16867	7.14166	7.13705	7.15963	7.09236	7.14786	7.14721	7.17434	7.13883
EPB41L2	6.48625	6.49882	6.44788	6.48371	6.44013	6.42725	6.42501	6.46634	6.42141	6.43547	6.44079	6.4424	6.51096	6.48927	6.5067	6.44424	6.43028	6.4816	6.44761	6.49101
OPA1	6.65524	6.63735	6.62413	6.63644	6.63251	6.58562	6.59068	6.60216	6.60139	6.5999	6.61298	6.6106	6.60923	6.6115	6.61705	6.5908	6.60523	6.61489	6.60472	6.60663
TUBB6	6.04937	6.01181	6.05481	6.01985	6.04416	6.03468	6.03576	6.03181	6.03447	6.01591	6.01105	6.07249	6.05056	6.07904	6.05986	6.07143	6.10463	6.06682	6.09915	6.07288
ITGAV	6.55928	6.50193	6.50332	6.54717	6.57084	6.57732	6.60387	6.58696	6.58974	6.5536	6.54695	6.52829	6.53571	6.50776	6.4829	6.46575	6.52508	6.52228	6.4764	6.44601
HSD17B10	6.61542	6.61402	6.60534	6.59115	6.62145	6.59925	6.60926	6.60251	6.59967	6.57665	6.60051	6.60524	6.58081	6.59412	6.54677	6.59387	6.60286	6.60441	6.60974	6.59959
PDIA6	7.3699	7.30878	7.342	7.27473	7.35788	7.35348	7.30843	7.29508	7.31061	7.30561	7.35693	7.31076	7.29298	7.30897	7.28298	7.26151	7.32545	7.29168	7.35065	7.26752
MRC2	6.68202	6.64357	6.67893	6.6365	6.63299	6.70703	6.71512	6.69805	6.71977	6.71204	6.67599	6.66485	6.66568	6.69801	6.69048	6.67685	6.7136	6.67974	6.71777	6.72202
ILF3	6.9699	6.97057	6.98518	6.99662	6.97604	7.01693	7.01051	6.99755	6.99631	7.0238	6.99151	6.98374	6.97069	6.96131	6.96804	7.02784	7.02583	7.00909	7.00271	7.03245
PSMC3	6.78844	6.76898	6.78643	6.79484	6.8152	6.77963	6.77301	6.78466	6.78276	6.79724	6.78662	6.80532	6.78659	6.80251	6.80058	6.79174	6.80874	6.79092	6.78683	6.76651
VPS13C	6.20102	6.22653	6.19657	6.23523	6.23562	6.21219	6.18845	6.22342	6.21406	6.19604	6.18432	6.18695	6.21162	6.2077	6.19409	6.22759	6.20496	6.22455	6.19987	6.19661
SSB	7.14855	7.13639	7.15919	7.19282	7.19264	7.17386	7.15617	7.16316	7.15517	7.15587	7.17054	7.18189	7.16293	7.16591	7.14126	7.17869	7.19177	7.16662	7.14017	7.13386
TNKS1BP1	6.09619	6.05113	6.05356	6.00432	6.08285	6.03004	6.03932	6.05251	6.07717	6.0237	6.03825	6.0575	6.06528	6.08927	6.05314	6.0464	6.091	6.08588	6.13927	6.05957
RAD50	6.55466	6.54894	6.5522	6.5752	6.60172	6.59089	6.58805	6.59704	6.57417	6.58968	6.56222	6.57646	6.5761	6.56593	6.5495	6.59079	6.59527	6.58886	6.58275	6.55355
ALDOA	7.40184	7.41255	7.42458	7.44294	7.39004	7.40403	7.39147	7.40413	7.38704	7.40312	7.42565	7.45752	7.44041	7.43813	7.47078	7.45932	7.44549	7.43701	7.4193	7.46689
CNDP2	6.99436	6.94944	6.96509	6.9523	6.98871	6.995	6.98111	6.97614	6.98394	6.96432	6.989	6.99889	6.98529	7.00247	6.97622	6.94652	6.98178	6.96715	6.98038	6.94619
ATP2B4	6.23394	6.2374	6.18662	6.24586	6.17239	6.18894	6.16414	6.20109	6.16576	6.19213	6.23766	6.18192	6.21389	6.18169	6.20557	6.13703	6.1312	6.18303	6.11251	6.19428
POR	6.57368	6.58413	6.59641	6.57982	6.55525	6.54576	6.57248	6.54416	6.57774	6.55844	6.56013	6.59689	6.55886	6.59237	6.59838	6.59123	6.58193	6.56022	6.57938	6.61174
ATP6V1A	6.61075	6.61552	6.59466	6.60426	6.61247	6.5789	6.5812	6.60663	6.63028	6.61697	6.59017	6.59923	6.60164	6.6001	6.60715	6.57092	6.55897	6.5835	6.57581	6.56361
AHCY	7.06299	7.09611	7.09515	7.07109	7.1127	7.09864	7.06642	7.10219	7.05559	7.05981	7.13753	7.01843	7.01633	7.22537	7.07373	7.19147	7.15635	7.16097	7.17509	7.13764
RAB3GAP2	6.36487	6.36502	6.39573	6.3912	6.36183	6.35008	6.39292	6.34321	6.35661	6.38196	6.34278	6.3613	6.33375	6.34154	6.3688	6.37813	6.37342	6.34249	6.35061	6.37402
PSMD3	6.69499	6.70881	6.70915	6.75361	6.70426	6.71558	6.71154	6.7345	6.70615	6.70239	6.70981	6.73356	6.74437	6.70453	6.74038	6.75171	6.73648	6.73507	6.69904	6.74524
DPYSL4	6.61128	6.61124	6.57661	6.5877	6.59487	6.55643	6.55814	6.58706	6.57899	6.60245	6.57338	6.59183	6.59117	6.58551	6.61052	6.55823	6.55689	6.59294	6.58543	6.57966
PFKM	6.81509	6.86248	6.825	6.82473	6.82802	6.8458	6.82864	6.86572	6.84913	6.82704	6.82055	6.82642	6.85111	6.84659	6.82973	6.87277	6.82545	6.8629	6.86057	6.86026
SHMT2	7.21148	7.19592	7.18457	7.19725	7.1891	7.25	7.2441	7.24012	7.20766	7.21468	7.1795	7.15842	7.19411	7.17436	7.18609	7.20706	7.2174	7.22243	7.21596	7.22323
LAMB1	6.11738	6.08684	6.11759	6.10314	6.10132	6.07247	6.07357	6.08128	6.07461	6.08289	6.1686	6.1842	6.14464	6.16177	6.16692	6.13531	6.17228	6.13155	6.14943	6.14895
RPN1	7.25124	7.21094	7.22744	7.22131	7.22198	7.23806	7.22359	7.24244	7.20583	7.23845	7.24718	7.23537	7.23339	7.22169	7.23864	7.23948	7.27149	7.2566	7.26181	7.26151
COPG1	6.53868	6.52522	6.54264	6.57772	6.57165	6.57457	6.56721	6.57302	6.57237	6.5343	6.53133	6.57122	6.55888	6.54537	6.51883	6.57547	6.59002	6.57004	6.53855	6.54514
KIF21A	6.21174	6.20594	6.1567	6.16732	6.1612	6.14475	6.14173	6.17582	6.15953	6.16212	6.17729	6.19169	6.20239	6.18809	6.2173	6.14964	6.15603	6.19961	6.19769	6.20224
CTNND1	6.5113	6.51052	6.46063	6.47397	6.51074	6.47874	6.43764	6.52468	6.47977	6.44907	6.46552	6.50096	6.52756	6.51683	6.51145	6.5165	6.51637	6.55766	6.5492	6.52157
CCAR2	6.88777	6.85545	6.87562	6.89552	6.85208	6.86227	6.87055	6.86241	6.88699	6.8796	6.85606	6.87587	6.85855	6.86684	6.8745	6.86501	6.89392	6.86944	6.86067	6.9047
SF3B1	6.57642	6.53912	6.54908	6.55324	6.572	6.57086	6.60217	6.59007	6.62325	6.60887	6.52018	6.56634	6.55988	6.57303	6.52742	6.54638	6.58026	6.56929	6.58569	6.55801
NBAS	6.18917	6.19727	6.17883	6.18883	6.174	6.18214	6.16457	6.17927	6.16397	6.16539	6.16585	6.15456	6.17313	6.16369	6.17084	6.1825	6.16703	6.18177	6.18688	6.19548
PSMC4	6.79367	6.79669	6.78854	6.7849	6.80772	6.79183	6.77292	6.80625	6.80358	6.78964	6.77445	6.80758	6.79591	6.80451	6.80645	6.82501	6.82246	6.83041	6.83131	6.81349
LDHB	7.32885	7.31549	7.32115	7.22089	7.21101	7.24256	7.2496	7.25668	7.24444	7.2864	7.23098	7.25558	7.26409	7.27642	7.32511	7.31862	7.32832	7.32281	7.39701	7.40964
NPM1	7.20867	7.24466	7.24234	7.22738	7.27291	7.29726	7.3025	7.25975	7.27512	7.24275	7.26359	7.1769	7.18829	7.17224	7.01738	7.27437	7.23027	7.23868	7.25414	7.21774
MARS1	6.6574	6.65673	6.66194	6.67559	6.68096	6.66455	6.65553	6.65792	6.659	6.65976	6.66716	6.6671	6.67096	6.65038	6.66006	6.6832	6.68398	6.67724	6.67659	6.66347
WARS1	6.84399	6.85499	6.87777	6.8565	6.8622	6.85131	6.81487	6.80927	6.80477	6.81571	6.90344	6.91239	6.87753	6.89234	6.91862	6.9162	6.90607	6.88073	6.89879	6.89443
PTPN11	6.66463	6.64459	6.64379	6.69381	6.64904	6.67503	6.68482	6.68478	6.65261	6.6861	6.68278	6.7006	6.68776	6.67845	6.70327	6.65881	6.67767	6.67518	6.62903	6.67767
EFTUD2	6.52621	6.50647	6.51276	6.48845	6.50539	6.5346	6.50692	6.53173	6.53873	6.58469	6.47754	6.50118	6.49792	6.49208	6.49053	6.51822	6.53667	6.52622	6.5606	6.54884
PPP2R1A	7.08423	7.04222	7.06129	7.088	7.09764	7.05686	7.09242	7.05964	7.07671	7.07935	7.06422	7.0857	7.06128	7.08455	7.06006	7.00684	7.05018	7.02836	6.99513	6.98864
GPD2	6.26832	6.24164	6.21051	6.26666	6.28823	6.23758	6.27564	6.27193	6.21659	6.21551	6.23079	6.23687	6.2454	6.19847	6.18261	6.18528	6.21313	6.24939	6.18356	6.16357
GARS1	6.79034	6.78754	6.82105	6.81883	6.80397	6.77388	6.78806	6.7645	6.74895	6.75725	6.79201	6.827	6.78297	6.77954	6.81866	6.83594	6.8383	6.80227	6.80922	6.81838
ACAA1	6.24918	6.22945	6.22825	6.17454	6.17776	6.1721	6.22735	6.1943	6.24276	6.2168	6.16389	6.213	6.19318	6.26355	6.2132	6.15302	6.16962	6.16902	6.22485	6.22734
PGAM1	6.88266	6.8784	6.86241	6.88598	6.9033	6.88525	6.90307	6.90044	6.90065	6.90975	6.90033	6.95971	6.94545	6.96395	7.00115	6.85745	6.86589	6.87481	6.85688	6.83555
USP7	6.53089	6.51561	6.52497	6.55092	6.55525	6.56225	6.54838	6.55066	6.57267	6.54682	6.54393	6.54496	6.53203	6.53301	6.50486	6.53546	6.5491	6.53398	6.52428	6.51323
PARP1	6.6421	6.65619	6.69975	6.66619	6.70552	6.68066	6.6257	6.64582	6.64492	6.65998	6.67151	6.68039	6.66697	6.67496	6.65518	6.76848	6.75605	6.71833	6.75172	6.71208
OGDH	6.42421	6.40512	6.41323	6.41809	6.40578	6.36474	6.37443	6.38434	6.3749	6.37022	6.39978	6.40547	6.39616	6.41386	6.41226	6.40469	6.41626	6.40492	6.41533	6.42186
RUVBL1	6.8078	6.82381	6.83242	6.86208	6.87334	6.83954	6.83474	6.82504	6.82563	6.82378	6.83318	6.84578	6.83859	6.85431	6.82158	6.86054	6.84285	6.84018	6.81284	6.79556
PREP	6.5462	6.56628	6.51637	6.52776	6.53363	6.47724	6.47484	6.54305	6.47897	6.49442	6.49069	6.52625	6.54245	6.50305	6.5275	6.56065	6.5317	6.57784	6.57247	6.56178
TNC	5.95899	5.91676	5.87442	5.91738	5.89342	5.90064	5.92101	5.94541	5.96207	5.9221	5.90712	5.9008	5.92335	5.91172	5.89149	5.8709	5.90878	5.95189	5.91401	5.93218
HNRNPK	7.16768	7.15916	7.17645	7.15131	7.18576	7.19353	7.18213	7.19213	7.19892	7.18729	7.13385	7.17445	7.18556	7.18111	7.11797	7.2072	7.20862	7.19598	7.22268	7.19114
DNM1L	6.56036	6.53813	6.5411	6.52297	6.55206	6.50871	6.51663	6.51791	6.51551	6.50918	6.52817	6.55576	6.54345	6.55821	6.52785	6.51909	6.53956	6.52944	6.5539	6.52908
RAP1GDS1	6.41251	6.39738	6.34851	6.42466	6.41065	6.40279	6.39158	6.37365	6.38242	6.37372	6.42651	6.40505	6.39949	6.38716	6.41506	6.34799	6.36843	6.41802	6.33124	6.34714
COPB2	6.71888	6.71502	6.75839	6.6659	6.70977	6.74014	6.72058	6.70791	6.72841	6.75427	6.74202	6.75637	6.72532	6.75443	6.77585	6.7847	6.7918	6.75008	6.82773	6.79539
EZR	6.89174	6.90162	6.90168	6.88615	6.90143	6.8928	6.89428	6.88267	6.87543	6.90782	6.9363	6.93691	6.92043	6.93197	6.9643	6.91661	6.89616	6.89216	6.91777	6.90248
WDR1	6.83108	6.80666	6.82063	6.81168	6.84235	6.80379	6.82105	6.8007	6.82308	6.79839	6.83787	6.84884	6.82115	6.8389	6.82244	6.80257	6.83085	6.80852	6.82413	6.79478
NSF	6.78845	6.79961	6.79902	6.80013	6.80222	6.75318	6.74474	6.7559	6.7531	6.75895	6.75408	6.77259	6.75224	6.74812	6.76193	6.80156	6.7852	6.7819	6.78938	6.78755
VDAC1	7.11769	7.07417	7.11798	7.13121	7.14126	7.16101	7.15565	7.11053	7.13876	7.15428	7.20592	7.12071	7.08333	7.08357	7.05205	7.04588	7.08799	7.04472	7.01855	7.01043
TOMM70	6.74043	6.71639	6.69724	6.71669	6.73733	6.68697	6.69743	6.71455	6.69697	6.69031	6.69918	6.71465	6.71727	6.70734	6.70815	6.70718	6.72987	6.73875	6.72811	6.70561
CLIP2	6.57481	6.55162	6.49906	6.48747	6.45819	6.45038	6.47514	6.51409	6.52264	6.53577	6.47511	6.49948	6.54861	6.55114	6.57279	6.45111	6.47987	6.53098	6.54065	6.57074
NUP205	6.47416	6.45949	6.46351	6.48921	6.45287	6.46381	6.45534	6.46955	6.45949	6.46567	6.4401	6.45324	6.46225	6.46787	6.46882	6.47663	6.49189	6.48104	6.47466	6.50589
SPAG9	6.37765	6.36987	6.36645	6.33997	6.34392	6.31665	6.31352	6.31809	6.32659	6.3104	6.3318	6.34505	6.33673	6.35069	6.35137	6.3392	6.3457	6.34298	6.3811	6.3731
RDX	6.90823	6.92332	6.92415	6.91968	6.92261	6.90165	6.89527	6.89372	6.89346	6.91303	6.92502	6.93172	6.93097	6.96873	6.96254	6.95027	6.93441	6.93171	6.96107	6.93856
ACADVL	6.6741	6.66003	6.61197	6.62949	6.65582	6.6518	6.67568	6.71001	6.70423	6.64391	6.64161	6.6331	6.67395	6.63693	6.6324	6.63614	6.64484	6.68657	6.67664	6.6542
DPP3	6.62129	6.626	6.60774	6.61493	6.624	6.62761	6.63063	6.64874	6.61806	6.60424	6.58818	6.60568	6.61603	6.5961	6.60451	6.65326	6.641	6.66031	6.65667	6.64883
NARS1	7.00496	7.01887	7.0459	7.04888	7.00794	7.00782	6.98804	6.99991	6.98817	7.02116	7.03562	7.06368	7.03672	7.04	7.07644	7.06822	7.05852	7.02557	7.02429	7.06507
GTF2I	6.81496	6.80224	6.8384	6.86171	6.85471	6.83929	6.83687	6.82039	6.83437	6.82422	6.81852	6.8334	6.80507	6.81133	6.80139	6.84535	6.85541	6.81912	6.81083	6.81224
PTPRZ1	6.60648	6.59029	6.59018	6.61968	6.67159	6.64965	6.65681	6.6575	6.6915	6.67245	6.58991	6.59997	6.60491	6.57345	6.53869	6.58961	6.60696	6.60773	6.58885	6.52891
MCCC1	6.13393	6.0904	6.12366	6.10249	6.17342	6.11571	6.12148	6.10975	6.14981	6.10823	6.12098	6.0937	6.0794	6.10053	6.01533	6.06651	6.11276	6.07729	6.09907	6.01995
MMUT	6.66722	6.62549	6.60662	6.64539	6.6557	6.63599	6.66253	6.65293	6.65139	6.65357	6.65105	6.63244	6.63268	6.63359	6.62528	6.58137	6.61866	6.63862	6.59727	6.59088
UQCRC2	6.91884	6.86242	6.88938	6.91689	6.85364	6.87734	6.89896	6.88682	6.89206	6.89199	6.91137	6.90905	6.9019	6.90864	6.91587	6.87012	6.92109	6.89473	6.856	6.92443
ARHGEF2	6.15547	6.16728	6.20196	6.24113	6.2106	6.28846	6.24914	6.26961	6.22647	6.19948	6.22141	6.26039	6.27243	6.24606	6.24534	6.35313	6.34393	6.32278	6.26677	6.30433
PRKCSH	7.05865	7.04303	7.03103	7.02486	7.04519	7.02687	7.05552	7.04003	7.0598	7.02681	7.04205	7.03101	7.0421	7.05731	7.03866	7.00249	7.01635	7.02617	7.0349	7.01534
NUP133	6.41181	6.37584	6.38903	6.44482	6.40952	6.40229	6.44408	6.42298	6.41722	6.40292	6.35283	6.42465	6.38591	6.37753	6.37857	6.41561	6.44747	6.43109	6.38049	6.42141
SART3	6.44234	6.43848	6.46687	6.48162	6.43269	6.45592	6.43355	6.43065	6.44341	6.43656	6.45027	6.47016	6.43309	6.43545	6.44416	6.47337	6.47677	6.44321	6.43954	6.48956
CARS1	6.48716	6.49377	6.51057	6.49797	6.48882	6.48068	6.48557	6.46392	6.46371	6.47649	6.48909	6.50462	6.4763	6.49825	6.50782	6.51173	6.50673	6.48945	6.50893	6.51662
DBN1	6.76174	6.73399	6.75041	6.66625	6.70654	6.6616	6.69416	6.66485	6.7377	6.72954	6.70455	6.71163	6.72189	6.74401	6.72023	6.64966	6.67977	6.67844	6.74626	6.7159
PA2G4	6.89722	6.8691	6.94341	6.95667	6.97066	6.97661	6.97954	6.93036	6.93943	6.95021	6.97005	6.96999	6.92281	6.95085	6.91031	6.95089	6.97585	6.90952	6.88744	6.87597
SEC31A	6.6395	6.63526	6.63732	6.66893	6.66497	6.62684	6.63792	6.64011	6.64766	6.62461	6.61569	6.65596	6.63515	6.62643	6.63318	6.68238	6.68547	6.67501	6.65367	6.65678
PGM1	6.89203	6.87555	6.86508	6.90861	6.88355	6.88914	6.88746	6.90427	6.87028	6.86691	6.92907	6.92914	6.9475	6.92166	6.9424	6.89397	6.91108	6.9182	6.87542	6.90559
SRRM2	6.30132	6.29072	6.2695	6.30122	6.30297	6.30473	6.28685	6.30799	6.33659	6.32487	6.28344	6.27557	6.29225	6.29486	6.26028	6.26169	6.27024	6.28638	6.27623	6.27379
USP24	6.0847	6.0686	6.06409	6.06685	6.094	6.07063	6.03475	6.0671	6.04873	6.05645	6.0527	6.04752	6.06839	6.0523	6.06024	6.08219	6.10314	6.09243	6.10291	6.0689
HNRNPU	7.14548	7.10129	7.14421	7.145	7.12858	7.13185	7.16452	7.12836	7.17157	7.16769	7.1185	7.12918	7.08095	7.0875	7.06066	7.1064	7.14259	7.09709	7.10437	7.12105
ALDH18A1	6.60642	6.60387	6.62128	6.60696	6.61991	6.65053	6.65201	6.63898	6.62524	6.65461	6.6088	6.62215	6.60934	6.63205	6.62391	6.64807	6.64946	6.63157	6.65024	6.643
PSMC5	6.67676	6.6851	6.70609	6.72969	6.72731	6.71979	6.6951	6.70641	6.70828	6.70227	6.7111	6.69806	6.69168	6.67388	6.67398	6.71468	6.70034	6.68412	6.6583	6.6615
RPN2	6.64462	6.60404	6.68492	6.68149	6.622	6.65993	6.697	6.67411	6.67117	6.66889	6.65978	6.66328	6.67059	6.70636	6.65758	6.68958	6.71614	6.64944	6.64026	6.70393
RCN2	6.6988	6.7213	6.63811	6.61191	6.59845	6.6485	6.65625	6.68862	6.71627	6.64781	6.63305	6.57552	6.67705	6.6785	6.64478	6.58756	6.5691	6.6571	6.68096	6.69385
EIF4G1	6.80066	6.77704	6.77103	6.79488	6.79139	6.78422	6.78078	6.80007	6.80268	6.79637	6.77355	6.78074	6.79438	6.80587	6.78301	6.75797	6.783	6.78148	6.76911	6.77712
CUL3	6.57957	6.5714	6.57115	6.58355	6.52601	6.55166	6.5604	6.55363	6.57656	6.59157	6.54118	6.55557	6.54771	6.54057	6.587	6.53703	6.54242	6.5441	6.53683	6.58664
KHSRP	7.01351	6.95005	6.94021	6.91611	6.94187	6.90024	6.92413	6.9479	6.98226	6.91281	6.92357	6.95337	6.98079	6.99619	6.96493	6.90435	6.96566	6.97308	6.99808	6.97949
ANKFY1	6.46738	6.51271	6.46153	6.47262	6.49674	6.50065	6.45861	6.50826	6.48504	6.47626	6.49114	6.48451	6.50469	6.48331	6.47529	6.49219	6.45275	6.50011	6.49158	6.46612
APEH	6.29194	6.27226	6.31215	6.2706	6.32279	6.29183	6.30484	6.26557	6.279	6.27755	6.27918	6.30805	6.26776	6.32397	6.27013	6.28922	6.30154	6.26489	6.30977	6.25475
PFKL	6.60919	6.60325	6.58932	6.58964	6.60355	6.57924	6.56057	6.59805	6.56531	6.57298	6.56678	6.59898	6.6069	6.57455	6.5925	6.58888	6.59071	6.60561	6.60581	6.58921
PCK2	6.48813	6.42778	6.47752	6.4265	6.44445	6.42869	6.4432	6.42819	6.42402	6.43852	6.44165	6.45897	6.41695	6.43155	6.44735	6.40352	6.46063	6.41542	6.46009	6.43923
GFPT1	6.3718	6.37486	6.4054	6.38402	6.39622	6.3987	6.39986	6.39414	6.36017	6.35753	6.36321	6.41846	6.4133	6.40476	6.41121	6.45995	6.45537	6.4229	6.44234	6.42974
LMNA	6.37051	6.19574	6.43597	6.17478	6.32942	6.27906	6.24643	6.28902	6.30409	6.26432	6.43579	6.52949	6.44106	6.52437	6.42727	6.54321	6.64304	6.50828	6.62819	6.55516
MYH14	6.25688	6.264	6.24845	6.1431	6.24579	6.18467	6.16081	6.18329	6.19247	6.13313	6.16757	6.16415	6.1899	6.23095	6.13643	6.23195	6.22574	6.24544	6.33849	6.24759
EIF4A2	6.27327	6.26326	6.27274	6.19365	6.20063	6.19029	6.19818	6.20333	6.19417	6.21248	6.2164	6.22772	6.21947	6.22979	6.25825	6.21522	6.22114	6.21569	6.2933	6.28597
IPO7	6.57158	6.63846	6.59925	6.63854	6.60107	6.61121	6.59526	6.60625	6.5957	6.5919	6.58719	6.59054	6.60185	6.59319	6.60102	6.63121	6.57041	6.59691	6.55901	6.60391
YARS1	6.90805	6.91033	6.93863	6.94915	6.92443	6.92839	6.89653	6.90688	6.91405	6.89748	6.92168	6.97086	6.93302	6.95043	6.96935	6.98494	6.98697	6.951	6.94089	6.96617
PCCA	6.41872	6.41187	6.37345	6.41714	6.42398	6.40762	6.40771	6.4472	6.39257	6.3883	6.3821	6.38725	6.42647	6.38116	6.38088	6.41409	6.42114	6.4548	6.41708	6.40749
ACOX1	6.71691	6.72301	6.65757	6.61518	6.61093	6.64559	6.62525	6.69228	6.73288	6.68305	6.62926	6.57184	6.6607	6.67032	6.61747	6.57633	6.56908	6.65072	6.68478	6.69046
EPHB2	6.39623	6.39047	6.36165	6.35567	6.35957	6.35151	6.33382	6.38557	6.36545	6.36803	6.38493	6.36488	6.40352	6.40427	6.40515	6.37517	6.38462	6.4097	6.41685	6.40733
RARS1	6.72294	6.71236	6.72781	6.71989	6.72903	6.7176	6.70181	6.71382	6.72592	6.70038	6.72521	6.72797	6.7152	6.72476	6.70931	6.73887	6.74727	6.73241	6.74921	6.73689
HDGF	6.84286	6.85913	6.83279	6.83169	6.81649	6.85013	6.84007	6.84998	6.90354	6.85456	6.87876	6.81992	6.87188	6.90043	6.86566	6.82637	6.80486	6.83495	6.84872	6.86003
YWHAQ	7.12283	7.0901	7.07597	7.10973	7.09153	7.04964	7.07059	7.06565	7.07712	7.06763	7.0604	7.07473	7.07149	7.06635	7.05792	6.99477	7.0274	7.04714	7.01803	7.03087
HIP1	6.32827	6.3278	6.32593	6.38149	6.34811	6.39277	6.3551	6.37941	6.37902	6.36882	6.33735	6.3408	6.35905	6.36809	6.35342	6.38904	6.39118	6.38446	6.34052	6.37004
STXBP1	6.19568	6.16442	6.11132	6.13041	6.09468	5.94303	6.00794	6.03644	6.02208	6.05757	6.11511	6.16398	6.12759	6.11158	6.13637	5.94766	5.99467	6.06507	6.0102	6.05651
HSPA1B	6.79922	6.79258	6.78793	6.77272	6.82646	6.76796	6.77962	6.78066	6.78371	6.76757	6.83983	6.82698	6.81094	6.83005	6.77801	6.78182	6.79013	6.79406	6.81889	6.75827
CCT6A	6.95976	6.91934	6.95764	6.98787	6.98692	6.95793	6.97985	6.95745	6.96907	6.97596	6.97643	6.9926	6.96528	6.97259	6.98505	6.95956	7.00399	6.95393	6.92673	6.93251
XPOT	6.37756	6.376	6.40814	6.38008	6.4187	6.40441	6.3331	6.35677	6.37051	6.33719	6.3424	6.39263	6.35769	6.36969	6.3405	6.4386	6.44019	6.39395	6.4213	6.38921
SMARCC2	6.6243	6.61607	6.59783	6.63678	6.613	6.61916	6.61863	6.636	6.66331	6.63974	6.62325	6.59343	6.61893	6.62921	6.60021	6.58768	6.59665	6.61136	6.58785	6.60846
USP14	6.49308	6.48016	6.49649	6.46166	6.51689	6.46757	6.47593	6.47552	6.46973	6.46695	6.49457	6.51574	6.49133	6.51965	6.48271	6.49148	6.50771	6.48876	6.52902	6.4662
SYNCRIP	6.77201	6.76857	6.81612	6.82094	6.81314	6.85347	6.83584	6.804	6.83864	6.84912	6.84488	6.82725	6.79846	6.84049	6.84213	6.84857	6.85597	6.80132	6.80471	6.81193
LLGL1	6.53005	6.54078	6.50713	6.49753	6.55686	6.52989	6.53619	6.54831	6.53829	6.50235	6.49846	6.51277	6.52299	6.53113	6.48991	6.5497	6.54262	6.57395	6.58902	6.52717
PSMC2	6.65757	6.66479	6.68374	6.67505	6.67657	6.67763	6.72106	6.66867	6.69465	6.68478	6.65676	6.70147	6.66063	6.68785	6.69455	6.69609	6.68109	6.6617	6.67141	6.67917
UFL1	6.4706	6.46957	6.47062	6.45596	6.47579	6.47601	6.47245	6.46992	6.47431	6.45798	6.47832	6.46506	6.46215	6.47885	6.46451	6.49442	6.49083	6.49161	6.51757	6.48981
RNF213	6.00523	6.02478	5.99935	6.00604	6.02617	6.01917	5.9793	6.00943	5.9912	5.99301	6.00244	5.99531	6.00013	5.99745	6.01145	6.04161	6.02395	6.0419	6.05318	6.026
TXNRD1	6.59424	6.5563	6.59841	6.57948	6.56674	6.56484	6.5455	6.56105	6.56024	6.57703	6.58237	6.58252	6.57262	6.57672	6.58988	6.56927	6.59908	6.5525	6.57983	6.58778
ALDH6A1	7.10639	7.10294	7.09604	7.04238	7.07811	7.06808	7.06447	7.0869	7.07038	7.0811	7.0509	7.04002	7.04965	7.05281	7.04513	7.05354	7.05804	7.06804	7.11999	7.08508
DCLK1	6.56411	6.59468	6.56215	6.51939	6.54299	6.53249	6.53431	6.53876	6.52865	6.56896	6.55142	6.56534	6.56278	6.55938	6.59746	6.56097	6.52787	6.5641	6.60812	6.58841
ROCK2	6.27722	6.276	6.26864	6.29595	6.28009	6.25462	6.25331	6.27037	6.25212	6.24229	6.29616	6.28383	6.28829	6.26797	6.29853	6.29277	6.29364	6.29211	6.28137	6.29909
PFKP	6.31786	6.31299	6.33802	6.33977	6.38156	6.30788	6.30724	6.31703	6.27501	6.29217	6.31642	6.38037	6.34189	6.31071	6.30561	6.3687	6.38829	6.34649	6.34856	6.29801
ACAA2	6.47939	6.47859	6.48008	6.48008	6.46266	6.46156	6.44883	6.45072	6.45579	6.44922	6.43206	6.45275	6.43177	6.4342	6.42733	6.44148	6.44168	6.44057	6.44296	6.46496
SARS1	6.7771	6.78393	6.73032	6.78034	6.68434	6.7339	6.70934	6.78167	6.71136	6.72661	6.77748	6.79741	6.83017	6.7853	6.86592	6.78049	6.77858	6.83193	6.77509	6.86412
XPO5	6.20304	6.17544	6.22312	6.2396	6.20842	6.21649	6.23191	6.1932	6.21885	6.18597	6.18782	6.22503	6.19134	6.21032	6.18039	6.22418	6.25919	6.20446	6.18759	6.22603
PSMC1	6.70275	6.6891	6.71147	6.70376	6.73358	6.72077	6.72171	6.70771	6.72195	6.7283	6.73684	6.72881	6.72231	6.72983	6.73556	6.69553	6.71229	6.68676	6.69899	6.67132
HADHB	7.1193	7.07875	7.11469	7.13433	7.12344	7.09732	7.12287	7.10096	7.09657	7.10241	7.09068	7.11428	7.08492	7.08138	7.08647	7.0776	7.11924	7.08152	7.05987	7.07349
RTCB	6.81577	6.81531	6.86966	6.87116	6.88236	6.86447	6.87233	6.8315	6.8714	6.85472	6.82326	6.8603	6.80616	6.84143	6.79078	6.87349	6.87469	6.82032	6.82095	6.81896
ALDH4A1	6.64382	6.59406	6.59336	6.63459	6.60764	6.56157	6.59022	6.58399	6.56221	6.57279	6.57983	6.58702	6.57404	6.56004	6.55594	6.50353	6.55966	6.56354	6.51111	6.5437
GMPS	6.51771	6.48948	6.52857	6.54284	6.51632	6.51266	6.52284	6.49646	6.48129	6.47257	6.50721	6.53321	6.49392	6.48821	6.48049	6.52407	6.54773	6.50785	6.50287	6.5334
YWHAB	6.61666	6.63364	6.61687	6.69332	6.66436	6.63398	6.62379	6.64339	6.62821	6.62326	6.63876	6.64712	6.64237	6.62188	6.60362	6.6127	6.60648	6.62621	6.52782	6.5652
MYBBP1A	6.27686	6.28587	6.29346	6.31586	6.29139	6.3244	6.30974	6.32045	6.29244	6.31377	6.28195	6.3103	6.31281	6.32379	6.32183	6.39062	6.37911	6.37356	6.35418	6.37205
PGD	7.13912	7.09786	7.15804	7.12938	7.12549	7.11788	7.13653	7.07231	7.06551	7.08126	7.14758	7.17147	7.11129	7.13384	7.13908	7.1175	7.16218	7.09799	7.12769	7.132
PRMT5	6.63028	6.64789	6.69703	6.67779	6.65941	6.65155	6.6604	6.64051	6.6397	6.63445	6.64424	6.66388	6.6343	6.63905	6.65842	6.72258	6.69041	6.65039	6.66766	6.6827
IPO9	6.68901	6.69303	6.67405	6.68501	6.68477	6.68635	6.68449	6.69079	6.68876	6.67947	6.67916	6.67593	6.68885	6.68147	6.70035	6.67883	6.67669	6.68396	6.69042	6.69372
CAP1	7.1206	7.09039	7.10806	7.07553	7.07625	7.0551	7.09956	7.07468	7.11224	7.06972	7.05798	7.0968	7.07108	7.08312	7.08907	7.06332	7.09043	7.06892	7.10774	7.11013
KLC1	6.56545	6.55279	6.54765	6.533	6.54789	6.49599	6.50652	6.50327	6.53866	6.50874	6.53873	6.57053	6.53534	6.56032	6.54722	6.47762	6.49303	6.49643	6.50356	6.49366
SLC3A2	6.77435	6.78521	6.80886	6.82178	6.78569	6.83425	6.81528	6.82292	6.76285	6.80015	6.8081	6.8061	6.79973	6.77667	6.82455	6.83451	6.81959	6.80192	6.78232	6.81503
SERPINH1	7.12914	7.14152	7.15922	7.14892	7.19157	7.17793	7.16348	7.14524	7.14074	7.107	7.14716	7.14974	7.14178	7.14842	7.06221	7.18822	7.16169	7.14964	7.15582	7.12084
IDH2	7.14243	7.12592	7.11244	7.08737	7.11182	7.08055	7.08942	7.11035	7.08505	7.09201	7.09605	7.1161	7.11519	7.11492	7.11996	7.07604	7.09601	7.1087	7.13581	7.10951
SUPT16H	6.66855	6.63631	6.67796	6.73994	6.7128	6.7346	6.71611	6.72724	6.75498	6.72583	6.65331	6.70585	6.68871	6.62874	6.64352	6.71393	6.74245	6.70644	6.65254	6.67073
AFG3L2	6.54459	6.49683	6.52455	6.55636	6.52017	6.51171	6.53496	6.51522	6.51443	6.50407	6.50798	6.52396	6.51372	6.52853	6.50831	6.47882	6.52305	6.49209	6.46059	6.49557
AIFM1	6.53719	6.49928	6.52123	6.5331	6.55422	6.53132	6.55854	6.52874	6.5171	6.52149	6.50006	6.54342	6.51707	6.5157	6.49643	6.52057	6.56525	6.53028	6.5228	6.49777
YWHAZ	6.99777	7.05537	7.05705	7.01304	7.00991	6.98404	6.94814	6.92349	7.00071	6.98199	7.02544	7.03899	6.97439	7.04506	7.01231	6.97493	6.92749	6.92083	6.95777	6.96485
SDHA	6.53514	6.49961	6.49335	6.56123	6.52738	6.54018	6.5422	6.56202	6.478	6.5445	6.54524	6.546	6.54661	6.50746	6.53251	6.548	6.57539	6.58719	6.51386	6.55288
PSAT1	7.11661	7.1177	7.02534	7.15783	7.14373	7.1586	7.18272	7.2337	7.1292	7.13719	7.11542	7.14861	7.21484	7.09896	7.12617	7.15173	7.14522	7.23236	7.09413	7.11769
ACAT1	7.00006	6.96228	6.9895	7.00802	6.99715	6.97902	6.99587	6.98806	6.97716	6.98112	7.00459	7.00266	6.99997	6.99616	6.98901	6.95899	6.99341	6.97933	6.95123	6.95815
UGDH	6.51902	6.50017	6.53679	6.5392	6.54208	6.50553	6.51867	6.48936	6.4904	6.47655	6.49623	6.55278	6.49599	6.53444	6.50849	6.54787	6.55372	6.52219	6.52021	6.52435
LRP2	6.26224	6.25827	6.25345	6.26679	6.29652	6.29583	6.29645	6.28535	6.31308	6.30088	6.23958	6.23242	6.24582	6.24725	6.2167	6.2502	6.25337	6.25411	6.25541	6.23417
EIF3C	6.78057	6.77599	6.79608	6.79335	6.78404	6.80747	6.80886	6.78519	6.79782	6.7666	6.79629	6.80658	6.79098	6.80768	6.79471	6.80801	6.81104	6.79263	6.80099	6.81645
ATP6V1B2	6.30775	6.27693	6.28094	6.25989	6.23668	6.26412	6.25691	6.26606	6.28037	6.27766	6.31262	6.29065	6.27458	6.31716	6.29797	6.2463	6.27909	6.27464	6.29418	6.32053
PSMD12	6.59344	6.60961	6.58955	6.58877	6.52007	6.59077	6.60308	6.60642	6.62573	6.67568	6.57393	6.58859	6.58514	6.60905	6.64502	6.59192	6.57618	6.59703	6.59294	6.66272
ALDH9A1	6.81189	6.78776	6.78786	6.84046	6.80829	6.78442	6.80582	6.79063	6.77561	6.78217	6.79234	6.8112	6.78695	6.7592	6.77022	6.76229	6.78473	6.78177	6.72278	6.76337
DNAJC3	6.71801	6.72363	6.80312	6.77888	6.77409	6.7694	6.78289	6.70608	6.71431	6.73215	6.79173	6.79244	6.72966	6.75233	6.74493	6.7733	6.76966	6.69515	6.7107	6.71146
PCCB	6.19067	6.15719	6.07536	6.16306	6.12599	6.20162	6.17247	6.25387	6.1558	6.18598	6.13821	6.15114	6.21235	6.15972	6.16802	6.1168	6.15272	6.23711	6.13808	6.17565
NUP107	6.03974	6.02821	6.02291	6.07773	6.02578	6.03418	6.02882	6.04983	6.03015	6.05128	6.0091	6.02716	6.02497	6.01697	6.03503	6.05386	6.0602	6.06522	6.02378	6.0701
AP2A2	6.05248	6.06535	6.06774	6.08962	6.05488	6.04903	6.05523	6.03624	6.04603	6.03966	6.05073	6.04958	6.03473	6.04085	6.04764	6.06314	6.04822	6.04268	6.04695	6.06216
FKBP10	6.85816	6.82949	6.83223	6.82017	6.82004	6.81457	6.82062	6.83879	6.8122	6.79898	6.83991	6.83213	6.84639	6.84221	6.82551	6.82087	6.85	6.84451	6.86429	6.86177
RO60	6.89044	6.9121	6.91484	6.84182	6.87704	6.89235	6.86545	6.86864	6.89173	6.92132	6.871	6.86712	6.85892	6.87443	6.89675	6.90739	6.88894	6.89015	6.95756	6.92424
ACTC1	6.57931	6.58129	6.76481	6.55475	6.5605	6.55466	6.54669	6.3412	6.57005	6.56658	6.55395	6.57024	6.26224	6.55073	6.55063	6.56593	6.56953	6.39717	6.57076	6.56995
DYNC2H1	5.98564	5.94992	5.91944	5.94949	5.95805	5.91503	5.93949	5.97324	5.93094	5.94026	5.93881	5.94271	5.96897	5.95653	5.97034	5.92712	5.96132	5.98483	5.96991	5.95872
CNOT1	6.36616	6.39477	6.36585	6.37825	6.41415	6.40816	6.37322	6.41306	6.37421	6.3661	6.36228	6.37271	6.39071	6.36152	6.36179	6.42813	6.39914	6.42279	6.42077	6.39149
ATP2B2	5.71224	5.78778	5.72871	5.66126	5.7434	5.70801	5.6773	5.70487	5.72041	5.73743	5.71503	5.63659	5.69613	5.66919	5.67967	5.75102	5.67338	5.72884	5.79326	5.70875
SF3B3	6.47807	6.4571	6.46636	6.52129	6.51571	6.50882	6.49949	6.50257	6.52407	6.49968	6.45431	6.47254	6.46663	6.47516	6.4292	6.48012	6.49107	6.48365	6.43061	6.43572
PYGL	6.50744	6.47822	6.5031	6.52218	6.49548	6.48285	6.49164	6.47707	6.46387	6.47059	6.47348	6.49925	6.46886	6.463	6.47699	6.47246	6.50322	6.47481	6.4691	6.4885
CBSL	6.65195	6.64704	6.67292	6.67873	6.6452	6.66045	6.66973	6.66421	6.64131	6.63901	6.65061	6.68627	6.68703	6.67834	6.69457	6.69842	6.70044	6.68291	6.67637	6.70249
ALDOC	6.49733	6.57259	6.45149	6.53043	6.53467	6.45702	6.45957	6.5404	6.4704	6.44961	6.49469	6.53233	6.55503	6.53223	6.56857	6.59182	6.51485	6.63508	6.54683	6.55333
HSPA4L	6.41989	6.40262	6.40662	6.4198	6.42145	6.40338	6.4181	6.40658	6.40066	6.39583	6.42377	6.41848	6.41553	6.41373	6.41256	6.39836	6.41525	6.40346	6.40311	6.39928
P4HA1	6.85587	6.83551	6.88736	6.89462	6.86733	6.85634	6.87787	6.83429	6.83183	6.83183	6.86071	6.89264	6.83711	6.84555	6.83401	6.88116	6.89826	6.84283	6.83695	6.86464
UTRN	5.99102	6.00176	5.98574	5.96512	6.00481	5.9804	5.98194	5.96754	5.97302	5.95609	5.98919	5.97268	5.97464	6.00076	5.96431	5.97597	5.96581	5.97708	6.01682	5.96838
DYNC1I2	6.71157	6.69607	6.71881	6.73517	6.69136	6.67048	6.66556	6.66319	6.67603	6.69972	6.69859	6.6983	6.6904	6.69216	6.73492	6.67309	6.68849	6.66165	6.64254	6.69205
AP2A1	6.50257	6.52318	6.49479	6.47559	6.5207	6.48863	6.47585	6.49463	6.50326	6.47991	6.49091	6.48245	6.48514	6.4916	6.45909	6.49744	6.48437	6.50191	6.52985	6.48536
STAT1	6.59534	6.57972	6.5896	6.60703	6.59801	6.58727	6.5856	6.58189	6.59941	6.59105	6.59098	6.60976	6.58917	6.60763	6.61587	6.583	6.59816	6.57916	6.58241	6.5887
BCAN	6.58801	6.57991	6.59151	6.57019	6.58668	6.59398	6.58956	6.59563	6.60725	6.60426	6.5517	6.56511	6.55817	6.5659	6.54772	6.59466	6.60118	6.58936	6.62809	6.60751
DHX15	6.78609	6.77937	6.80499	6.81075	6.83033	6.84474	6.85587	6.82663	6.8315	6.83732	6.79528	6.80588	6.78547	6.77878	6.78322	6.82865	6.83761	6.80528	6.81169	6.79084
PAICS	6.95843	6.95763	6.96079	6.97685	6.99559	6.96763	6.99334	6.97511	6.95953	6.94423	6.95086	6.97555	6.97689	6.95587	6.95488	6.97992	6.96815	6.96683	6.95233	6.93297
EIF3B	6.53479	6.53988	6.55512	6.56263	6.57894	6.58368	6.55328	6.59301	6.57868	6.54464	6.58074	6.58823	6.59298	6.60647	6.55665	6.61659	6.61254	6.59982	6.59372	6.57513
OXCT1	6.80559	6.75648	6.74738	6.78915	6.75627	6.72303	6.73372	6.74054	6.73211	6.74067	6.75742	6.75251	6.74404	6.73721	6.75498	6.68445	6.74061	6.74489	6.70171	6.73282
ATP13A1	6.59323	6.59912	6.62583	6.58766	6.59723	6.59617	6.55128	6.54868	6.55125	6.56757	6.56187	6.55993	6.54721	6.56135	6.57442	6.61223	6.61439	6.57802	6.62474	6.61204
PPP1R7	6.36207	6.37788	6.40025	6.38605	6.34846	6.35273	6.34621	6.33407	6.33204	6.36081	6.36294	6.3976	6.36225	6.38057	6.38839	6.36395	6.35093	6.33114	6.34592	6.37365
DARS1	6.97255	6.98226	7.00131	7.00839	7.00063	7.0117	6.98217	6.98874	7.01068	6.97577	6.98934	6.98894	6.97741	6.98103	6.96705	7.01896	7.00495	6.98841	6.97989	6.98978
MAP4	6.59077	6.58286	6.57746	6.57535	6.59884	6.55578	6.57417	6.58468	6.64839	6.52666	6.57693	6.61296	6.62942	6.68418	6.6319	6.58791	6.58988	6.59104	6.61476	6.58995
PREX1	6.40113	6.39026	6.37927	6.41794	6.40165	6.41205	6.40344	6.40374	6.40025	6.39324	6.37326	6.38796	6.39996	6.38895	6.41849	6.39042	6.39685	6.4014	6.38189	6.39909
PPA1	6.92721	6.93536	6.97222	6.93654	6.94296	6.90913	6.90015	6.90074	6.89579	6.90032	6.9101	6.95467	6.91945	6.94262	6.95766	6.99808	6.98914	6.94642	6.98294	6.98303
FLOT1	6.52227	6.47866	6.46692	6.45	6.47088	6.48751	6.47886	6.51087	6.49867	6.51794	6.47818	6.46826	6.48239	6.46776	6.45135	6.45338	6.4967	6.50903	6.52882	6.50495
AP3D1	6.37995	6.3867	6.35265	6.34724	6.37837	6.37458	6.36104	6.37494	6.35613	6.34987	6.36983	6.37464	6.36952	6.36263	6.35693	6.37352	6.36535	6.39512	6.40932	6.3728
TPI1	7.25746	7.26106	7.29275	7.30333	7.32593	7.27949	7.31109	7.27488	7.28797	7.30485	7.24822	7.28257	7.25663	7.26344	7.2463	7.29206	7.27789	7.25155	7.23736	7.22104
IMPDH2	6.53054	6.50084	6.52631	6.5387	6.51982	6.5298	6.54882	6.51945	6.49472	6.49549	6.54754	6.54766	6.53242	6.54243	6.50676	6.53045	6.55113	6.53109	6.51506	6.5384
UPF1	6.23597	6.24302	6.23914	6.25049	6.24828	6.28871	6.26883	6.27808	6.28052	6.28601	6.2257	6.22284	6.24328	6.25521	6.23308	6.28362	6.27773	6.27592	6.27269	6.27614
KIF1A	6.10294	6.09031	6.09866	6.10986	6.08428	6.09246	6.09379	6.09611	6.10576	6.09114	6.06899	6.09018	6.07618	6.07145	6.08835	6.09842	6.09148	6.08761	6.10995	6.09983
CLASP2	6.0172	6.00865	5.98951	5.94391	5.98433	5.89299	5.91488	5.92607	5.91749	5.92864	5.95054	5.98376	5.99408	6.00723	5.98022	5.93701	5.94887	5.97029	6.01476	5.96729
PDCD6IP	6.71297	6.65447	6.66421	6.69841	6.72017	6.70315	6.69379	6.69772	6.68087	6.67558	6.7077	6.71362	6.70351	6.68373	6.67659	6.65955	6.71871	6.70585	6.67741	6.646
IARS2	6.57215	6.5687	6.56546	6.55803	6.55634	6.52646	6.52098	6.51831	6.52889	6.53442	6.55171	6.53929	6.53567	6.54599	6.56955	6.52542	6.53381	6.52832	6.54577	6.54675
SEC63	6.39137	6.38647	6.39247	6.43999	6.43727	6.47329	6.45635	6.45212	6.42838	6.41401	6.41092	6.42311	6.41346	6.39932	6.39209	6.46249	6.46666	6.45778	6.41564	6.4104
HNRNPR	6.54873	6.50286	6.57453	6.58245	6.58367	6.63474	6.65877	6.59328	6.66075	6.65772	6.56484	6.56117	6.52392	6.58817	6.51869	6.55868	6.60455	6.53642	6.52787	6.52647
BASP1	6.90548	6.88626	6.81047	6.76051	6.72789	6.5863	6.67127	6.65603	6.80944	6.73864	6.86593	6.72525	6.88856	6.82723	6.84978	6.36869	6.43412	6.62048	6.62973	6.67517
RCN1	6.98901	6.98415	6.9388	6.92776	6.98322	6.98196	7.00289	6.97417	7.02158	6.89031	6.93873	6.895	7.02784	7.00492	6.90141	6.87347	6.87648	6.92646	6.93162	6.88199
EDC4	6.17117	6.15785	6.17955	6.15885	6.1476	6.14592	6.12877	6.14882	6.16057	6.12288	6.11763	6.15764	6.15434	6.15065	6.15101	6.20186	6.22037	6.19395	6.21562	6.22719
SLC1A3	6.28931	6.27867	6.27159	6.25053	6.29424	6.29389	6.3697	6.26495	6.31072	6.29915	6.23158	6.21935	6.19895	6.22244	6.18832	6.16267	6.17579	6.1861	6.20933	6.14663
PSMD11	6.88839	6.86274	6.88956	6.82664	6.86635	6.82896	6.81901	6.83391	6.82104	6.8291	6.84528	6.84994	6.851	6.84262	6.85715	6.88453	6.91239	6.88025	6.94175	6.90683
NSUN2	6.32297	6.32201	6.35256	6.35659	6.32605	6.34908	6.33413	6.32053	6.3496	6.3233	6.319	6.3363	6.30587	6.32369	6.32465	6.36734	6.36639	6.33627	6.33837	6.36438
VPS35	6.75867	6.73431	6.72321	6.76465	6.75747	6.73356	6.74882	6.74883	6.72612	6.72465	6.7547	6.75043	6.74789	6.7202	6.73313	6.7257	6.74562	6.75207	6.72608	6.72517
UQCRC1	6.702	6.65409	6.70458	6.7152	6.67443	6.7061	6.74381	6.69346	6.69758	6.72175	6.71949	6.71176	6.68159	6.67274	6.69259	6.6744	6.72004	6.66638	6.66325	6.70253
EMC1	6.24319	6.20431	6.21883	6.23354	6.25507	6.25541	6.25035	6.23298	6.23655	6.2126	6.25757	6.23234	6.22737	6.23363	6.19996	6.20495	6.24267	6.22066	6.21837	6.19778
DPYSL5	6.92428	6.91357	6.86283	6.84668	6.87271	6.80726	6.82639	6.86961	6.86861	6.87191	6.84781	6.8716	6.91564	6.88091	6.90359	6.81265	6.81809	6.88073	6.88574	6.86575
PSMC6	6.75911	6.77278	6.77072	6.76552	6.74765	6.78219	6.77298	6.78237	6.79281	6.80513	6.75818	6.77612	6.77942	6.79414	6.81109	6.8071	6.7913	6.79248	6.80485	6.81746
SMARCA4	6.2392	6.22825	6.23545	6.28498	6.21732	6.26933	6.28393	6.30066	6.25813	6.25794	6.22803	6.26229	6.25449	6.21833	6.26438	6.28046	6.28832	6.28189	6.24493	6.30031
DNM2	6.48739	6.49116	6.47293	6.46977	6.50634	6.48814	6.48877	6.49813	6.47469	6.45444	6.49514	6.49323	6.50471	6.49257	6.5061	6.49147	6.49379	6.51072	6.51736	6.47995
CAPN2	6.25108	6.27513	6.25154	6.27791	6.25205	6.23026	6.21346	6.23845	6.19298	6.19768	6.26766	6.2658	6.26701	6.25441	6.28174	6.2927	6.2588	6.28104	6.2638	6.29032
MYO6	6.23597	6.22868	6.2008	6.23468	6.23101	6.22261	6.23461	6.24023	6.22059	6.25016	6.2027	6.19932	6.22392	6.19311	6.22193	6.2009	6.21366	6.2307	6.20802	6.20768
OLA1	6.71763	6.70964	6.75711	6.75422	6.711	6.70442	6.7119	6.69175	6.69174	6.70134	6.70842	6.73104	6.7101	6.71543	6.73357	6.76067	6.76506	6.71769	6.72062	6.76233
LTA4H	6.79641	6.8097	6.84408	6.82701	6.77198	6.82938	6.83937	6.79947	6.83162	6.87538	6.8103	6.83569	6.79204	6.82136	6.8659	6.8375	6.8211	6.78647	6.80474	6.86323
HSPA2	5.79025	5.78975	5.66535	5.81729	5.77917	5.71572	5.74158	5.83614	5.80407	5.73692	5.7247	5.72585	5.78487	5.73605	5.73657	5.76637	5.75799	5.86849	5.71447	5.75866
TJP1	6.19692	6.20325	6.17703	6.1952	6.16687	6.18174	6.17333	6.19878	6.1878	6.17169	6.21819	6.21934	6.2275	6.23556	6.25175	6.22521	6.21645	6.24534	6.22881	6.25613
ARHGAP35	6.11501	6.10619	6.06898	6.08547	6.03417	6.0829	6.0893	6.1028	6.05465	6.11871	6.11378	6.10583	6.06483	6.10058	6.14235	6.05701	6.06702	6.1034	6.09627	6.12894
MDH2	7.18951	7.13242	7.17393	7.17445	7.18234	7.15091	7.18168	7.1431	7.14691	7.14707	7.20469	7.18416	7.14188	7.13855	7.14414	7.11548	7.17559	7.12992	7.1318	7.11726
RNH1	6.57154	6.5601	6.56779	6.55516	6.54778	6.55101	6.53814	6.56924	6.55892	6.53977	6.56341	6.58952	6.581	6.56845	6.58805	6.57172	6.58639	6.57535	6.58907	6.59589
SLC25A13	6.68117	6.65145	6.67601	6.68186	6.70515	6.68782	6.72809	6.68645	6.6838	6.69952	6.66412	6.67508	6.6464	6.64214	6.63249	6.6507	6.68605	6.66376	6.65385	6.6288
SEPTIN7	7.08276	7.04803	7.06779	7.08452	7.09827	7.07487	7.07279	7.07094	7.0752	7.09332	7.06905	7.08092	7.06314	7.07398	7.05626	7.01098	7.04333	7.02532	7.00484	6.98586
GLUD2	5.6481	5.58048	5.57084	5.61498	5.67286	5.64358	5.67432	5.66393	5.62636	5.60814	5.66776	5.63412	5.6426	5.62935	5.54905	5.55277	5.6244	5.63891	5.58598	5.51947
SCRIB	6.18921	6.20768	6.17081	6.08869	6.1415	6.11802	6.11453	6.15504	6.16032	6.13224	6.12972	6.13101	6.17046	6.21078	6.19398	6.17178	6.15628	6.19601	6.26482	6.21963
MCM7	6.08269	6.04209	6.05389	6.07596	6.0975	6.06505	6.06058	6.08099	6.0378	6.04564	6.04012	6.05617	6.06539	6.06497	6.03118	6.06507	6.10188	6.08999	6.07507	6.04838
SRRT	6.49535	6.45347	6.48071	6.52064	6.52306	6.50584	6.50607	6.49575	6.51624	6.46946	6.47737	6.47989	6.47463	6.47256	6.44627	6.46512	6.50665	6.4826	6.45016	6.43505
GOLGA3	6.03138	6.02286	5.98095	5.9697	6.00583	5.97229	5.97414	5.98996	5.98875	5.97722	5.96824	5.96616	5.99201	5.99331	5.9899	5.96688	5.9691	6.00621	6.02755	5.98949
ITGB1	6.5111	6.45634	6.4716	6.50312	6.51364	6.49242	6.54644	6.51742	6.48061	6.47616	6.49404	6.51345	6.50554	6.48365	6.46766	6.45143	6.51131	6.49257	6.4734	6.45202
LDHA	6.95244	6.9523	7.02588	7.02001	6.99485	7.00961	7.01765	6.962	6.94839	6.99789	7.02926	7.05895	7.00482	7.00735	7.06141	7.06329	7.06161	6.99626	6.99142	7.02139
CLIC4	6.54424	6.5175	6.55296	6.58747	6.48534	6.53553	6.53653	6.51192	6.51011	6.47567	6.56179	6.56547	6.54872	6.53069	6.59656	6.56695	6.58876	6.55601	6.51506	6.61773
TTC37	6.29511	6.31752	6.29354	6.30097	6.29103	6.28774	6.26985	6.29306	6.27719	6.27668	6.27859	6.27541	6.29106	6.28195	6.29378	6.30969	6.28298	6.30427	6.31194	6.31942
PLIN3	6.58607	6.54417	6.55018	6.53842	6.59483	6.54918	6.55119	6.56171	6.55508	6.54983	6.55743	6.58001	6.56369	6.57948	6.56234	6.55469	6.59079	6.58479	6.60353	6.54555
ACSL3	6.36307	6.3327	6.34975	6.41005	6.37153	6.38279	6.3804	6.40148	6.38976	6.35341	6.39794	6.40511	6.40324	6.41545	6.37835	6.38667	6.42384	6.40202	6.33597	6.38128
GPI	6.9018	6.88828	6.85741	6.90461	6.91198	6.88441	6.89571	6.89821	6.89242	6.87942	6.93543	6.93689	6.91547	6.89857	6.87263	6.85094	6.85639	6.88257	6.82647	6.81714
GBF1	6.04091	6.05087	6.05386	6.08762	6.05535	6.05119	6.06286	6.06486	6.04237	6.0369	6.04545	6.06649	6.05358	6.05516	6.04663	6.08964	6.079	6.07252	6.04989	6.09153
HNRNPH1	6.55827	6.547	6.60841	6.54351	6.61243	6.61984	6.61893	6.5782	6.60494	6.61703	6.5465	6.58503	6.54753	6.57728	6.54127	6.65593	6.66754	6.60775	6.66465	6.61191
DDX46	6.46609	6.46741	6.48108	6.50975	6.47065	6.51059	6.48753	6.49036	6.52039	6.47456	6.45929	6.48504	6.47482	6.48573	6.46631	6.51253	6.50874	6.48911	6.47652	6.51564
DYNC1LI2	6.31108	6.33804	6.3411	6.32652	6.33921	6.34481	6.34649	6.30379	6.34961	6.3155	6.34549	6.34802	6.32645	6.37337	6.3473	6.34619	6.3148	6.30191	6.32628	6.31645
PCBP1	6.84838	6.82942	6.83128	6.8147	6.84802	6.83086	6.82464	6.83519	6.80494	6.81552	6.83625	6.84189	6.8559	6.8301	6.83635	6.84476	6.85356	6.86188	6.88494	6.83628
TRIP11	6.02208	5.99665	5.98318	6.01442	5.99362	5.99914	6.00541	6.01307	6.02463	5.98177	5.98769	5.98472	6.004	6.01621	5.96248	5.98579	6.01106	6.01298	5.99957	6.02244
DOCK1	6.14067	6.16163	6.16131	6.25466	6.16747	6.19796	6.18815	6.19022	6.18938	6.18317	6.18004	6.19269	6.19252	6.18674	6.19799	6.19166	6.17278	6.16883	6.0696	6.16308
PGM3	6.58356	6.58904	6.6172	6.56213	6.63974	6.60793	6.60388	6.60074	6.5875	6.58803	6.57685	6.6009	6.57834	6.58088	6.5826	6.63741	6.63295	6.60516	6.65389	6.57907
SMC2	6.17969	6.12837	6.16697	6.18844	6.22525	6.17618	6.19104	6.18204	6.15121	6.15001	6.1757	6.21977	6.19287	6.19007	6.17152	6.19533	6.24429	6.20325	6.18423	6.14921
GEMIN5	6.25459	6.25669	6.27309	6.29598	6.28269	6.29528	6.27965	6.29368	6.25652	6.25622	6.28213	6.29922	6.29658	6.29572	6.29033	6.30437	6.30136	6.29065	6.26959	6.27953
PLCG1	6.20457	6.16101	6.17404	6.09117	6.19057	6.13883	6.13783	6.14991	6.15615	6.12402	6.17077	6.17763	6.16946	6.18583	6.15483	6.15065	6.18856	6.17623	6.2495	6.16347
WASHC5	6.10545	6.10722	6.07571	6.07572	6.1187	6.10651	6.11185	6.11665	6.10741	6.1149	6.08063	6.09123	6.10394	6.0943	6.10785	6.10858	6.10303	6.13006	6.14362	6.09422
TIMM44	6.71636	6.66795	6.67391	6.70339	6.69236	6.6646	6.68263	6.6856	6.67592	6.66033	6.6784	6.69376	6.68435	6.67591	6.66863	6.65901	6.70505	6.70011	6.67031	6.68152
APOE	6.93569	6.91344	6.85118	6.93743	6.88482	6.92583	6.96951	6.97873	6.97898	6.93453	6.89824	6.85445	6.94597	6.84321	6.87447	6.80098	6.82938	6.89809	6.79397	6.85305
ME2	6.67691	6.6417	6.6524	6.68104	6.65338	6.65896	6.67238	6.66812	6.63501	6.66207	6.68613	6.67031	6.65803	6.65305	6.66798	6.62891	6.66246	6.65959	6.6396	6.65597
LAMA1	5.57253	5.58076	5.56074	5.56242	5.55934	5.56575	5.4985	5.55643	5.53285	5.53355	5.52461	5.55471	5.56552	5.56838	5.56786	5.58634	5.58325	5.57973	5.58835	5.58725
ETFA	6.72562	6.69614	6.725	6.70365	6.70027	6.67158	6.69142	6.68573	6.6761	6.67113	6.6125	6.67818	6.64297	6.66284	6.66445	6.69079	6.70764	6.68743	6.70567	6.71191
SLC27A3	6.13692	6.16822	6.16172	6.19964	6.19317	6.21108	6.15949	6.16714	6.14975	6.13153	6.18177	6.17126	6.17188	6.18704	6.1731	6.26168	6.23643	6.23697	6.20001	6.20739
ALDH2	6.76325	6.74265	6.73896	6.72436	6.74866	6.69884	6.76581	6.70462	6.7267	6.73221	6.67852	6.71383	6.67265	6.68508	6.66999	6.63091	6.65505	6.65441	6.66134	6.63886
DDX3X	6.46411	6.46623	6.49929	6.47969	6.52583	6.51561	6.50483	6.48666	6.5129	6.502	6.4714	6.51466	6.48314	6.52952	6.4827	6.52688	6.52552	6.49271	6.51932	6.47206
SERBP1	6.73817	6.65609	6.63636	6.71778	6.65371	6.71797	6.65522	6.71275	6.66667	6.66815	6.7506	6.719	6.75298	6.7166	6.68993	6.65037	6.72784	6.75213	6.66602	6.73605
AFDN	6.25427	6.2058	6.15594	6.20731	6.18273	6.1741	6.19505	6.23956	6.22047	6.17394	6.1606	6.17446	6.19676	6.19976	6.18964	6.16973	6.21901	6.26504	6.22278	6.23854
MTHFD1L	6.3606	6.34493	6.34649	6.3502	6.35258	6.35586	6.32051	6.34148	6.33294	6.33584	6.37171	6.35302	6.37292	6.35535	6.36664	6.37729	6.38969	6.38509	6.37466	6.37588
YWHAH	6.64964	6.62644	6.6104	6.64911	6.59482	6.59634	6.60802	6.63231	6.60689	6.63344	6.60164	6.64442	6.65881	6.61991	6.67755	6.58375	6.60074	6.63008	6.57242	6.62913
DHTKD1	6.07247	6.05382	6.03717	6.08787	6.05341	6.07211	6.04658	6.05964	6.07689	6.07663	6.03417	6.03824	6.03272	6.02625	6.04191	6.02791	6.05116	6.06053	6.00583	6.04462
WASHC2C	5.44555	5.35651	5.30661	5.27666	5.36943	5.31102	5.34394	5.36124	5.39041	5.34378	5.3686	5.34558	5.38967	5.41784	5.33595	5.24944	5.32591	5.37525	5.40033	5.30445
PLS3	6.10817	6.1118	6.1114	6.11538	6.12353	6.12327	6.10637	6.12711	6.09598	6.09304	6.14093	6.13697	6.15136	6.13614	6.13884	6.14278	6.13008	6.12982	6.12806	6.1214
TNPO1	6.37975	6.37462	6.41811	6.4231	6.42157	6.43373	6.43887	6.4027	6.44662	6.4044	6.40646	6.41939	6.39033	6.39521	6.39324	6.42322	6.43108	6.3862	6.38763	6.38517
EPHB3	6.21309	6.23985	6.21552	6.1843	6.24413	6.22031	6.21885	6.20791	6.20511	6.19267	6.22164	6.19354	6.21426	6.23633	6.20416	6.2314	6.20702	6.22762	6.26611	6.21132
ACTR3	6.67628	6.64495	6.64781	6.67445	6.6788	6.63765	6.67002	6.65129	6.64338	6.65043	6.62902	6.68418	6.65387	6.63822	6.64599	6.63376	6.66574	6.65758	6.63934	6.63252
RABGAP1	6.26038	6.26146	6.22516	6.27648	6.25196	6.23342	6.2266	6.25214	6.2344	6.25066	6.24113	6.26268	6.25659	6.24589	6.26108	6.23932	6.2434	6.2694	6.22594	6.24548
ENO2	6.30097	6.35873	6.29617	6.31484	6.29939	6.19518	6.18475	6.19753	6.22904	6.22201	6.29094	6.27893	6.26728	6.2942	6.26968	6.16429	6.09012	6.19178	6.13608	6.15987
CLIP1	6.10812	6.12065	6.08764	6.00464	6.07566	6.04404	6.03604	6.04183	6.09279	6.04252	6.06123	6.02628	6.05539	6.09741	6.0699	6.04108	6.027	6.06164	6.14289	6.06722
CCDC47	6.4574	6.44772	6.44385	6.44617	6.4474	6.41453	6.38356	6.42156	6.43148	6.4073	6.43637	6.41553	6.43477	6.46268	6.41931	6.44494	6.45576	6.4494	6.46575	6.45888
NCKAP1	6.54772	6.5433	6.54368	6.58233	6.55682	6.57715	6.56763	6.56927	6.58833	6.54352	6.55933	6.58286	6.5761	6.58679	6.56535	6.58141	6.58911	6.57757	6.55375	6.57339
PBXIP1	6.55303	6.57927	6.51078	6.5502	6.51416	6.53446	6.49909	6.55962	6.49442	6.51281	6.51893	6.52026	6.57828	6.5281	6.55415	6.53915	6.51053	6.57903	6.54718	6.57318
GNAI2	6.97588	6.96781	6.94162	6.95037	6.88751	6.92373	6.86913	6.92904	6.92592	6.95217	6.9666	6.92003	6.95277	6.9556	6.98412	6.91787	6.93355	6.95694	6.94396	7.00349
DOCK7	6.06387	6.06759	6.0774	6.05652	6.06957	6.06167	6.07372	6.05741	6.05119	6.05359	6.0379	6.04883	6.04797	6.04778	6.04323	6.11162	6.10285	6.08259	6.11382	6.10048
TTLL12	6.30623	6.3105	6.34786	6.35441	6.31608	6.32311	6.32921	6.31656	6.30526	6.29616	6.33276	6.35276	6.34089	6.35076	6.38856	6.38171	6.38185	6.34597	6.3365	6.3719
CLASP1	6.09787	6.14184	6.11147	6.16318	6.15893	6.1593	6.11297	6.14151	6.12782	6.13749	6.11071	6.14255	6.14351	6.14159	6.13186	6.17657	6.12938	6.15682	6.11031	6.11235
MYO5C	6.14396	6.14708	6.1587	6.19332	6.14721	6.18426	6.1285	6.1643	6.11505	6.14886	6.11048	6.13902	6.14859	6.09805	6.16475	6.20796	6.19765	6.1785	6.15275	6.19185
DCTN2	6.7142	6.68153	6.66898	6.67611	6.64016	6.65844	6.66673	6.68304	6.69293	6.69451	6.69332	6.66583	6.68877	6.6916	6.69685	6.59683	6.62266	6.63903	6.63425	6.66729
TFRC	6.53806	6.48469	6.4822	6.50608	6.43057	6.47585	6.47777	6.48985	6.49293	6.50758	6.46032	6.47033	6.47866	6.47792	6.50316	6.43094	6.48709	6.48533	6.45731	6.53386
CYFIP1	6.40236	6.39191	6.44109	6.44927	6.46179	6.44997	6.45764	6.42192	6.45058	6.46704	6.44582	6.47318	6.43753	6.48112	6.46304	6.44823	6.45583	6.40578	6.40628	6.39552
ECHS1	6.61976	6.63819	6.61262	6.59178	6.60069	6.59344	6.62279	6.60298	6.58312	6.59858	6.59391	6.59125	6.59375	6.5858	6.59877	6.59138	6.57052	6.59903	6.63655	6.60763
ECH1	6.48973	6.50081	6.4956	6.53595	6.50689	6.51236	6.5201	6.49928	6.52882	6.52233	6.47995	6.47149	6.47451	6.47472	6.47533	6.46588	6.45601	6.46406	6.42948	6.44507
SAMM50	6.39519	6.3596	6.3835	6.39502	6.44595	6.41666	6.39491	6.38879	6.38201	6.35133	6.43616	6.40711	6.3734	6.3666	6.29821	6.35013	6.39179	6.36332	6.3436	6.29026
EIF4G2	6.48215	6.4804	6.48747	6.49161	6.49554	6.4585	6.46217	6.46801	6.45157	6.45326	6.46671	6.49727	6.48082	6.47792	6.48344	6.4955	6.493	6.47853	6.48885	6.48421
AGPS	6.25961	6.26879	6.23695	6.20979	6.26615	6.20996	6.21363	6.23113	6.2467	6.21693	6.18357	6.18527	6.20523	6.19202	6.15989	6.20785	6.20337	6.22682	6.26393	6.19859
COPG2	6.31679	6.27179	6.32752	6.3099	6.32303	6.28783	6.2825	6.28565	6.28505	6.28525	6.29971	6.31771	6.26715	6.28159	6.27462	6.28521	6.32517	6.26717	6.28789	6.2798
MCCC2	6.64168	6.6397	6.59761	6.62997	6.62053	6.58634	6.6152	6.64683	6.60462	6.61365	6.58762	6.62142	6.63072	6.60248	6.6125	6.60742	6.6051	6.64752	6.61088	6.6201
ATAD3A	6.71459	6.68508	6.72354	6.74188	6.7537	6.74062	6.7509	6.73164	6.72696	6.71219	6.73586	6.74525	6.7174	6.72731	6.7209	6.72376	6.75413	6.71406	6.70006	6.68585
PYCR1	6.27012	6.23228	6.20589	6.27535	6.26648	6.25319	6.15294	6.3342	6.21413	6.21795	6.25316	6.25702	6.34539	6.24558	6.23991	6.28706	6.3279	6.3609	6.27414	6.28046
RUFY3	6.45915	6.46577	6.41834	6.41609	6.41801	6.39939	6.40556	6.41636	6.45668	6.4408	6.41958	6.38634	6.41	6.39341	6.40598	6.31015	6.30696	6.37055	6.36008	6.36055
EHD1	6.25081	6.26131	6.23297	6.26409	6.23736	6.23911	6.22782	6.2776	6.22194	6.2358	6.22944	6.23277	6.26241	6.21847	6.24166	6.21919	6.20771	6.23918	6.21046	6.23955
NUP155	6.27818	6.24852	6.24982	6.26488	6.28796	6.29153	6.29081	6.28828	6.26248	6.27266	6.22882	6.26148	6.26602	6.22879	6.23089	6.27662	6.30073	6.29225	6.29245	6.26868
EIF3H	6.28681	6.2793	6.32018	6.28188	6.34436	6.31972	6.28865	6.27704	6.29864	6.28039	6.33282	6.32277	6.29422	6.34679	6.28165	6.31583	6.32268	6.28035	6.32439	6.25923
DDX17	6.52217	6.52825	6.55912	6.55641	6.55477	6.60609	6.58983	6.57714	6.59413	6.60273	6.50408	6.54527	6.53192	6.54176	6.53081	6.62144	6.61191	6.58471	6.58741	6.59258
NAPA	6.4843	6.52393	6.50616	6.48575	6.48817	6.46435	6.43818	6.46631	6.45289	6.42567	6.45202	6.44449	6.46224	6.46576	6.46051	6.50603	6.46324	6.49123	6.50065	6.50184
XPO7	6.18334	6.16191	6.16916	6.16391	6.20016	6.18213	6.1739	6.19643	6.17964	6.15571	6.16537	6.16008	6.16021	6.15275	6.13558	6.15093	6.17112	6.15585	6.17063	6.13981
DIS3	6.18067	6.19016	6.18494	6.19736	6.18724	6.21362	6.18609	6.20551	6.21279	6.16993	6.17743	6.18058	6.19369	6.19739	6.17255	6.23781	6.22252	6.22447	6.22765	6.23309
BCLAF1	6.3429	6.28475	6.24712	6.32053	6.30516	6.27971	6.33301	6.33673	6.3571	6.33099	6.22414	6.27159	6.30314	6.30363	6.23166	6.21187	6.26934	6.3041	6.2307	6.24987
CEP170	6.07796	6.09494	6.05006	6.03403	6.04423	6.00759	5.99453	6.03452	6.02253	6.01073	6.0116	6.03556	6.07467	6.06543	6.08581	6.0636	6.03773	6.08473	6.10494	6.09427
RANGAP1	6.36992	6.33759	6.37056	6.4003	6.33244	6.37009	6.37489	6.35399	6.38558	6.34054	6.35178	6.38007	6.35287	6.39181	6.3657	6.36538	6.39124	6.35932	6.33182	6.40696
PPM1G	6.4909	6.49493	6.476	6.46619	6.56992	6.54323	6.54846	6.53774	6.55576	6.54558	6.47523	6.48272	6.50394	6.48156	6.43902	6.50878	6.50241	6.52128	6.53554	6.41791
DDAH1	6.96811	6.97551	6.96901	6.92331	6.95024	6.89274	6.87764	6.9123	6.88357	6.90828	6.88872	6.90958	6.90414	6.8837	6.89843	6.92611	6.91612	6.92254	6.97832	6.94866
ACAD9	6.30332	6.29594	6.33304	6.32565	6.34193	6.31583	6.33105	6.30878	6.2983	6.29343	6.31553	6.3182	6.28681	6.29253	6.27904	6.32081	6.32765	6.29097	6.30126	6.29037
SEC24C	6.29499	6.31842	6.29372	6.34962	6.29951	6.34521	6.32817	6.33808	6.36022	6.29488	6.29103	6.29582	6.28764	6.27183	6.27495	6.36748	6.34634	6.36857	6.31791	6.3694
MCM3	6.30781	6.27349	6.29564	6.33225	6.3461	6.33181	6.34547	6.34348	6.30615	6.30684	6.27504	6.33777	6.32875	6.31496	6.29645	6.35196	6.38195	6.3566	6.32542	6.3102
SCRN1	6.58329	6.58515	6.55408	6.53038	6.55641	6.51538	6.49935	6.57234	6.52701	6.5096	6.53746	6.56555	6.60657	6.5687	6.60188	6.55182	6.54472	6.5838	6.59416	6.57716
PPP5C	6.4549	6.46902	6.44819	6.41405	6.47597	6.42141	6.42617	6.45598	6.39428	6.40523	6.44314	6.44904	6.4597	6.44505	6.45163	6.47975	6.46417	6.48823	6.52313	6.45737
AGK	6.35687	6.33271	6.35483	6.38147	6.36179	6.34555	6.35838	6.35193	6.34654	6.34616	6.39623	6.36306	6.35235	6.3355	6.32947	6.3353	6.35751	6.34122	6.3091	6.3259
KARS1	6.76378	6.74025	6.76975	6.75143	6.77016	6.72121	6.71498	6.72963	6.71641	6.71702	6.75186	6.77567	6.76681	6.77976	6.79199	6.77608	6.80002	6.76659	6.79285	6.77804
INA	6.42113	6.45522	6.35843	6.3068	6.32676	6.25995	6.23218	6.27549	6.30617	6.33528	6.26642	6.27042	6.31978	6.33367	6.33525	6.15863	6.10537	6.26188	6.27948	6.26482
PHB	7.06847	7.01861	7.09031	7.1074	7.01534	7.0727	7.09532	7.0495	7.09051	7.06962	7.09478	7.10351	7.05523	7.05792	7.09095	7.03975	7.08815	7.0191	6.99114	7.08936
ALDH5A1	6.59354	6.56506	6.5997	6.59202	6.58741	6.51997	6.56791	6.52191	6.54826	6.55177	6.47655	6.5369	6.49908	6.51005	6.51368	6.4985	6.51665	6.4925	6.487	6.4921
KIF5A	5.82479	5.8151	5.79222	5.79012	5.78848	5.79097	5.79272	5.78788	5.82892	5.80347	5.78256	5.78748	5.78289	5.82156	5.79832	5.74836	5.75113	5.77102	5.78947	5.78369
NANS	6.61113	6.58169	6.60781	6.5488	6.51417	6.54708	6.52757	6.56197	6.52761	6.5336	6.57172	6.58785	6.60457	6.5884	6.61054	6.6366	6.67278	6.64666	6.69053	6.71163
YWHAG	7.06267	7.0632	7.05505	7.05995	7.05675	7.01978	7.02191	7.0275	7.01637	7.02183	7.09337	7.08461	7.06735	7.07373	7.10041	7.02783	7.02913	7.03077	7.04353	7.04133
DNAJB11	6.50632	6.46906	6.47023	6.49666	6.51473	6.54304	6.55543	6.53367	6.50988	6.5167	6.52125	6.51803	6.51043	6.48852	6.4929	6.48792	6.51706	6.51958	6.48804	6.46398
ACAT2	6.50409	6.45686	6.46941	6.48728	6.42778	6.45423	6.49646	6.49856	6.42741	6.52572	6.44679	6.49559	6.46769	6.44787	6.50362	6.45518	6.49821	6.49818	6.47183	6.52295
PDHB	6.4656	6.42121	6.46944	6.46834	6.4737	6.4456	6.50295	6.41572	6.44382	6.47625	6.45788	6.48529	6.41493	6.47317	6.43538	6.3712	6.41889	6.36853	6.35974	6.35693
MCM2	6.20701	6.18374	6.21451	6.2261	6.25496	6.23477	6.20282	6.20169	6.16997	6.18651	6.15966	6.19479	6.17749	6.17077	6.17344	6.24355	6.26604	6.23619	6.23	6.19416
XPNPEP1	6.64943	6.60309	6.60123	6.57285	6.66265	6.5989	6.60486	6.62624	6.60944	6.59954	6.63031	6.64189	6.64285	6.62255	6.6056	6.58235	6.6275	6.63065	6.65076	6.56184
VWA8	5.97439	5.97259	5.94051	5.97827	5.97406	5.9421	5.91477	5.9527	5.92369	5.91977	5.96781	5.96629	5.97425	5.95459	5.94835	5.94294	5.94382	5.9675	5.94844	5.94303
UGP2	6.58085	6.60244	6.57023	6.57694	6.55861	6.54244	6.52695	6.55178	6.52677	6.53469	6.5751	6.56347	6.57856	6.55518	6.59262	6.55183	6.54043	6.56262	6.56102	6.58202
EIF3E	6.28099	6.28547	6.30267	6.33984	6.27499	6.31252	6.3026	6.29981	6.30837	6.29664	6.32149	6.31161	6.30487	6.31642	6.32223	6.31049	6.30228	6.28689	6.2611	6.31751
ADGRE5	5.95764	5.96915	5.95798	6.04471	6.07126	6.02869	6.04817	6.05893	5.98547	5.96241	5.98923	6.0395	6.04972	6.01157	6.02537	6.11335	6.09773	6.10419	6.01655	5.99646
CNP	6.86766	6.922	6.89918	6.86386	6.90276	6.9027	6.86979	6.9106	6.88354	6.88332	6.84532	6.86223	6.90088	6.88331	6.89749	6.9409	6.88185	6.90959	6.93703	6.89967
FLNC	6.00894	5.97584	5.98529	5.91969	5.95096	5.9311	5.91821	5.94057	5.94478	5.92114	5.93124	5.96248	5.93661	5.92105	5.91575	5.97141	6.01201	5.99889	6.06095	6.03634
NDRG2	6.35332	6.40399	6.39226	6.39719	6.39358	6.38825	6.37521	6.37341	6.38272	6.37646	6.30656	6.32249	6.3301	6.35887	6.31131	6.44663	6.39183	6.39609	6.38053	6.39402
EXOC4	6.18589	6.18934	6.16613	6.21032	6.20209	6.18444	6.1715	6.19642	6.20038	6.18736	6.17889	6.18112	6.18998	6.19355	6.19001	6.20052	6.20212	6.21248	6.17931	6.1869
GOLGA2	6.12534	6.12517	6.07315	6.06138	6.11543	6.08295	6.07748	6.10548	6.10852	6.07459	6.07276	6.03183	6.09512	6.09752	6.03184	6.06673	6.07012	6.12005	6.13306	6.08396
SAE1	6.64547	6.6498	6.7043	6.73229	6.72847	6.72865	6.71896	6.68314	6.74239	6.70833	6.6705	6.67465	6.63822	6.62172	6.60781	6.71714	6.70663	6.65898	6.63054	6.62203
TXNRD2	6.29947	6.26832	6.2909	6.3102	6.27262	6.27456	6.31226	6.28843	6.29221	6.27107	6.2729	6.27652	6.26845	6.26663	6.27686	6.25073	6.27692	6.25916	6.23987	6.2727
NUDC	6.89944	6.89823	6.94555	6.93013	6.9174	6.90565	6.92298	6.8978	6.89887	6.88987	6.9015	6.94728	6.91723	6.93055	6.94246	6.9554	6.95509	6.91159	6.92175	6.93868
GPT2	6.34132	6.32782	6.33474	6.32545	6.30757	6.30933	6.3309	6.3451	6.30733	6.32726	6.27988	6.3219	6.3234	6.31426	6.31653	6.36521	6.37278	6.36773	6.37124	6.38802
MCM6	6.17985	6.13733	6.16527	6.18239	6.18705	6.16796	6.18262	6.1787	6.12886	6.13304	6.11975	6.18479	6.16703	6.14936	6.13212	6.18134	6.21537	6.19057	6.17791	6.17231
GOLM1	6.43711	6.41968	6.39314	6.38493	6.37714	6.41593	6.426	6.43172	6.44766	6.41676	6.41964	6.38507	6.43855	6.44011	6.43362	6.37827	6.39691	6.42181	6.43151	6.43873
NUCB1	6.49264	6.47555	6.40547	6.37952	6.3908	6.36648	6.41344	6.4466	6.49679	6.42352	6.41797	6.36679	6.4775	6.45229	6.38862	6.33487	6.35739	6.43394	6.45403	6.46126
HNRNPH2	5.86418	5.88128	5.84247	5.84788	5.93704	5.92409	5.9022	5.93722	5.94739	5.95696	5.83355	5.86311	5.8644	5.87816	5.84416	5.91031	5.89483	5.92608	5.92962	5.84609
RAB7A	6.94665	6.94813	6.94354	6.93645	6.94034	6.92622	6.92573	6.92996	6.94684	6.92625	6.91885	6.90704	6.90079	6.87554	6.87947	6.91982	6.92161	6.92493	6.94756	6.93561
SRP68	6.42956	6.44679	6.47553	6.45764	6.39001	6.46407	6.45211	6.44367	6.45083	6.48977	6.4479	6.48167	6.45226	6.48466	6.53017	6.51276	6.49486	6.4669	6.48217	6.5488
GNB1	6.84311	6.84765	6.76012	6.82413	6.76829	6.76202	6.76661	6.83054	6.78121	6.807	6.77285	6.77276	6.83203	6.77236	6.78621	6.74853	6.73756	6.82781	6.75329	6.82176
EEF1A2	6.26281	6.34637	6.27955	6.27702	6.24204	6.20809	6.12842	6.20019	6.18782	6.22111	6.27878	6.26512	6.26864	6.25907	6.27631	6.19996	6.12208	6.19733	6.18915	6.21869
PAK2	6.33589	6.31544	6.31418	6.2762	6.33907	6.27788	6.29067	6.27977	6.3021	6.26201	6.28847	6.31846	6.31252	6.30875	6.28827	6.31279	6.32594	6.33072	6.36156	6.30618
LARP1	6.21058	6.21913	6.20975	6.23243	6.25133	6.24407	6.24071	6.2321	6.22801	6.22711	6.23383	6.2493	6.23922	6.24838	6.22647	6.2521	6.23844	6.23635	6.22381	6.20117
EEF1D	6.50226	6.44571	6.38927	6.33069	6.41814	6.33727	6.34703	6.42822	6.39972	6.38226	6.35577	6.39317	6.48842	6.42181	6.4147	6.36606	6.42548	6.48488	6.51274	6.44455
EIF2S1	6.35084	6.32747	6.39928	6.33771	6.40307	6.36981	6.36502	6.34453	6.36175	6.34562	6.36647	6.3855	6.3509	6.38215	6.35735	6.43094	6.45568	6.38624	6.45138	6.37833
EIF5B	6.31244	6.32193	6.32653	6.35771	6.33542	6.34339	6.3214	6.3407	6.31876	6.31456	6.3079	6.313	6.32927	6.31971	6.31963	6.38514	6.37723	6.36478	6.34158	6.36984
GSR	6.37157	6.41624	6.38858	6.40255	6.37448	6.40223	6.33945	6.39151	6.30962	6.36658	6.34612	6.34868	6.38725	6.3009	6.38088	6.45825	6.39288	6.42349	6.41517	6.4359
DLD	6.77893	6.71579	6.68454	6.75684	6.72216	6.75009	6.7737	6.7676	6.79789	6.7595	6.76706	6.70718	6.74604	6.76772	6.71257	6.56394	6.64545	6.68573	6.59154	6.63936
ECI2	6.41568	6.38693	6.41303	6.4167	6.40212	6.39575	6.41704	6.4037	6.44493	6.42485	6.38461	6.41266	6.38754	6.4375	6.40126	6.36753	6.40084	6.3692	6.36603	6.38631
MYO1B	6.07788	6.06941	6.11155	6.16693	6.13737	6.16435	6.15936	6.15526	6.1151	6.1187	6.17709	6.1896	6.17658	6.14967	6.13271	6.23294	6.24831	6.20048	6.138	6.16665
GNAI3	6.24115	6.23515	6.26199	6.21176	6.19646	6.21439	6.21392	6.20274	6.21677	6.22989	6.22397	6.23986	6.19727	6.25091	6.2413	6.20426	6.20498	6.19032	6.23993	6.24263
ADK	6.48159	6.49636	6.52383	6.55379	6.55157	6.54475	6.57766	6.52255	6.56474	6.52944	6.50075	6.52214	6.49066	6.50877	6.48244	6.51549	6.50213	6.48226	6.44288	6.44497
TBCD	6.17399	6.19619	6.20213	6.1814	6.16465	6.19037	6.16215	6.16385	6.1828	6.17918	6.16967	6.17642	6.17238	6.15717	6.21987	6.20431	6.1791	6.17417	6.19621	6.22194
ABCD3	6.76585	6.76621	6.75077	6.71998	6.76581	6.73014	6.72455	6.73662	6.72668	6.73416	6.72454	6.69755	6.71067	6.70755	6.68364	6.70016	6.70575	6.71597	6.75329	6.705
MYO5A	6.09224	6.10926	6.04664	6.02053	6.04559	5.98458	5.98558	6.02077	6.01443	6.0239	6.00588	6.00407	6.03925	6.04292	6.04503	5.99587	5.9939	6.04638	6.07094	6.03944
UCHL1	7.18053	7.13581	7.1194	7.10685	7.21098	7.09936	7.15472	7.12907	7.14815	7.11884	7.10717	7.15374	7.13697	7.14755	7.06975	7.0255	7.08538	7.10285	7.09732	6.99802
EEF1G	6.95772	6.9352	6.96784	6.97306	7.05189	7.00273	6.9899	6.9819	6.98318	7.00419	6.99534	7.02012	6.99358	6.99653	6.97654	7.02199	7.04716	7.02041	7.00585	6.91895
VAT1	6.22792	6.19831	6.08267	6.17778	6.17701	6.09938	6.10411	6.1978	6.15829	6.131	6.11828	6.12074	6.16539	6.11592	6.10947	6.08206	6.11375	6.23887	6.13231	6.1273
LMNB1	6.14276	6.16175	6.15864	6.14558	6.11732	6.17302	6.15283	6.12666	6.17361	6.14058	6.09276	6.07026	6.08297	6.14482	6.09597	6.11596	6.10523	6.09761	6.11674	6.13772
DIAPH1	5.82614	5.78943	5.78046	5.81973	5.78518	5.79684	5.78979	5.80226	5.80283	5.78859	5.79836	5.79288	5.80512	5.79166	5.80875	5.78896	5.81575	5.82915	5.78866	5.81642
EXD2	6.16073	6.16562	6.13914	6.12457	6.17428	6.14204	6.1247	6.14388	6.14843	6.12918	6.11866	6.12199	6.13231	6.14345	6.12639	6.14104	6.13264	6.15792	6.18229	6.13586
SUCLG2	6.71475	6.68815	6.69921	6.7042	6.70135	6.66887	6.6772	6.67646	6.67935	6.6752	6.6806	6.68832	6.67496	6.68958	6.68808	6.65244	6.67931	6.66293	6.66544	6.67102
ERP29	6.49659	6.49288	6.52987	6.50628	6.48609	6.50637	6.49895	6.46346	6.50316	6.47265	6.49186	6.48497	6.45347	6.47248	6.46185	6.48813	6.49062	6.45	6.47168	6.49521
CAPN1	6.46417	6.48386	6.47129	6.45858	6.45469	6.44675	6.46182	6.45112	6.4511	6.46502	6.425	6.43477	6.43475	6.42751	6.45688	6.45836	6.43996	6.44729	6.47295	6.47416
HNRNPLL	6.14369	6.16208	6.1663	6.22365	6.24063	6.25417	6.22681	6.21567	6.25672	6.21493	6.18652	6.17482	6.19149	6.20191	6.11701	6.21441	6.19616	6.19188	6.13131	6.11003
MTDH	6.31846	6.25028	6.28134	6.278	6.26781	6.30561	6.32225	6.27851	6.31979	6.32727	6.28096	6.30354	6.28143	6.33349	6.33713	6.21627	6.29471	6.25737	6.25812	6.27654
HNRNPL	6.4307	6.3831	6.45835	6.40898	6.40637	6.48318	6.42698	6.42133	6.4932	6.47925	6.41215	6.36867	6.37258	6.42391	6.35218	6.46341	6.50947	6.43805	6.49016	6.48913
MPDZ	6.05209	5.99888	5.97385	5.95016	5.98914	6.01344	5.98267	6.01732	6.03303	5.99189	6.07798	6.01712	6.03529	6.0515	6.03182	5.96037	6.01882	6.03957	6.06625	6.02991
MTOR	6.18975	6.17785	6.20167	6.18366	6.20192	6.18943	6.19257	6.18035	6.19938	6.18394	6.1697	6.18531	6.16091	6.16702	6.15966	6.19098	6.19957	6.17271	6.19722	6.17914
GAP43	6.6195	6.52681	6.40211	6.4017	6.39278	5.97776	6.26794	6.34596	6.41431	6.31096	6.32577	6.41962	6.57034	6.53348	6.51346	5.97307	6.21249	6.40615	6.35958	6.37566
SARS2	6.30262	6.2913	6.30989	6.2779	6.29309	6.3035	6.30264	6.29538	6.28691	6.29836	6.26875	6.27937	6.2796	6.283	6.30659	6.34397	6.3559	6.33894	6.36432	6.35144
FARP1	6.10391	6.11368	6.09483	6.08927	6.09498	6.07923	6.08117	6.09197	6.07935	6.10125	6.07792	6.13295	6.11796	6.16776	6.1396	6.10928	6.09733	6.10769	6.12732	6.11876
IRGQ	6.23227	6.2465	6.13257	6.15545	6.2377	6.1127	6.10941	6.16439	6.16967	6.12875	6.13096	6.11587	6.16418	6.18292	6.11154	6.08614	6.07186	6.19511	6.16252	6.06706
OGT	6.45096	6.42921	6.45013	6.41303	6.43985	6.43224	6.45222	6.44273	6.42919	6.41568	6.41042	6.42819	6.42842	6.41917	6.40499	6.46195	6.49021	6.45993	6.49949	6.47909
SEPTIN9	6.75552	6.71585	6.73735	6.72063	6.70675	6.70687	6.71556	6.7075	6.7055	6.73271	6.66495	6.70257	6.6885	6.67988	6.71725	6.68387	6.72094	6.69354	6.7205	6.73415
QARS1	6.57302	6.56542	6.61077	6.68785	6.61404	6.62571	6.6152	6.60951	6.61513	6.61283	6.62057	6.6183	6.60362	6.60234	6.59636	6.60705	6.614	6.5789	6.46069	6.56093
HMGB1	6.90117	6.88827	6.87755	6.89899	6.89279	6.91061	6.89083	6.91117	6.8765	6.88357	6.90669	6.91202	6.93675	6.93418	6.93451	6.92631	6.93677	6.94409	6.93733	6.94098
SARM1	6.35095	6.3347	6.24094	6.35801	6.32904	6.33124	6.31615	6.38395	6.31097	6.32256	6.29987	6.33689	6.35339	6.31546	6.33611	6.35973	6.38045	6.46011	6.34736	6.3757
CPD	6.01482	6.06066	5.99299	5.99717	6.00141	6.01934	5.93724	6.05612	5.98676	5.97964	5.98853	5.96619	6.02679	5.99216	6.00849	6.06566	6.02383	6.09088	6.0831	6.07664
ESYT1	5.97413	5.96058	5.95843	5.94692	5.94457	5.96129	5.92857	5.96306	5.94531	5.96124	5.96742	5.95847	5.96469	5.96085	5.96065	5.99712	6.00799	6.00384	6.01789	6.01601
SEC23A	6.33248	6.34817	6.32368	6.33084	6.37033	6.36557	6.3597	6.38142	6.37132	6.36675	6.33481	6.34645	6.36519	6.34982	6.30886	6.36514	6.34758	6.36576	6.36855	6.32593
RAB3GAP1	6.24003	6.21972	6.22836	6.23762	6.23006	6.21104	6.21138	6.21213	6.20817	6.24921	6.22547	6.21822	6.21956	6.22879	6.24526	6.20359	6.21766	6.20894	6.21321	6.20562
FAF2	6.13266	6.11689	6.11337	6.10973	6.12812	6.09511	6.13578	6.11257	6.14289	6.10637	6.08468	6.12206	6.10033	6.08556	6.08876	6.10545	6.11373	6.10842	6.12157	6.10898
RPL5	6.84835	6.84312	6.88858	6.84604	6.84685	6.90428	6.89215	6.86779	6.88061	6.86984	6.85066	6.88965	6.84641	6.88743	6.8782	6.93189	6.93175	6.89109	6.92606	6.9242
NUP93	6.56126	6.52015	6.5565	6.54959	6.52203	6.53529	6.56825	6.5439	6.54472	6.54918	6.49655	6.53275	6.51791	6.50244	6.49439	6.55798	6.59434	6.55235	6.57307	6.5942
RRM1	6.38469	6.35108	6.37561	6.41203	6.41142	6.38151	6.38396	6.38774	6.34367	6.34019	6.35606	6.42797	6.3991	6.35942	6.39177	6.4242	6.45361	6.43115	6.38827	6.39383
CAPZA1	6.44783	6.45275	6.465	6.40969	6.47741	6.42277	6.41772	6.45994	6.42058	6.42277	6.44742	6.45349	6.47249	6.4827	6.43236	6.47112	6.46788	6.46113	6.50738	6.43661
SEPTIN2	6.87076	6.85794	6.93912	6.89643	6.82719	6.87264	6.88782	6.81546	6.86564	6.92225	6.84188	6.87523	6.80374	6.84218	6.89941	6.87292	6.87913	6.811	6.83893	6.90856
YBX1	6.56812	6.55776	6.48032	6.48379	6.57037	6.56418	6.56513	6.61041	6.48541	6.55894	6.57476	6.51996	6.62198	6.59495	6.47724	6.54412	6.55349	6.63299	6.61792	6.53783
GNB2	6.44448	6.39936	6.46639	6.38594	6.42595	6.42062	6.47562	6.38099	6.47237	6.43024	6.43888	6.41988	6.36741	6.45192	6.39617	6.37473	6.42307	6.37176	6.44176	6.39279
ETF1	6.41879	6.36128	6.40511	6.45705	6.45058	6.43583	6.46174	6.4265	6.41352	6.41379	6.44074	6.45466	6.42217	6.41171	6.41501	6.40356	6.45653	6.4174	6.3551	6.36736
CSDE1	6.31986	6.28499	6.29961	6.31758	6.2886	6.28216	6.2986	6.29411	6.30152	6.28624	6.2855	6.32962	6.30761	6.33518	6.32455	6.3036	6.33351	6.31605	6.31358	6.34149
NAP1L1	6.3771	6.27698	6.39265	6.38393	6.41724	6.38648	6.44911	6.36505	6.36742	6.37339	6.43071	6.4012	6.3469	6.33227	6.2917	6.32399	6.41263	6.30196	6.29414	6.26309
SRP54	6.23436	6.22189	6.19946	6.21352	6.27795	6.24288	6.22477	6.27258	6.27848	6.20339	6.24176	6.24063	6.25813	6.31125	6.18207	6.23886	6.24986	6.26657	6.26417	6.20494
PNPT1	6.12074	6.05538	6.11149	6.12026	6.17623	6.18264	6.18892	6.14227	6.1613	6.16115	6.13385	6.17589	6.1248	6.14621	6.08637	6.12656	6.19491	6.13676	6.12638	6.06714
LRRC47	6.52025	6.49156	6.52298	6.47558	6.47147	6.51023	6.44049	6.46499	6.4765	6.48521	6.56302	6.52494	6.50622	6.51869	6.55997	6.48009	6.50672	6.4777	6.52187	6.5231
HNRNPUL2	6.21931	6.22643	6.229	6.26484	6.28343	6.25863	6.27198	6.26888	6.30154	6.29714	6.20225	6.21425	6.21032	6.18602	6.12935	6.23387	6.22455	6.21998	6.17873	6.16891
HTATSF1	6.3302	6.36511	6.34305	6.40654	6.35256	6.35484	6.3518	6.37783	6.37626	6.35722	6.34637	6.3234	6.34387	6.31174	6.31027	6.37841	6.34189	6.36388	6.31044	6.35951
BSG	6.73239	6.7066	6.69667	6.75986	6.73443	6.73395	6.76142	6.7525	6.73375	6.7415	6.70831	6.72542	6.75405	6.71026	6.72859	6.68551	6.71492	6.73159	6.65861	6.68164
CUL1	6.20456	6.18936	6.17062	6.20794	6.1656	6.18514	6.19112	6.18398	6.17207	6.16804	6.19454	6.18525	6.19312	6.17147	6.19863	6.18418	6.20095	6.21493	6.18305	6.23032
HNRNPUL1	6.39911	6.35223	6.36076	6.41691	6.49077	6.45468	6.47143	6.46612	6.45186	6.46472	6.43587	6.45726	6.42607	6.41519	6.30337	6.39141	6.43746	6.43208	6.36796	6.28194
CFL1	7.31328	7.26814	7.31402	7.33591	7.33195	7.30806	7.30582	7.27267	7.36112	7.24854	7.30276	7.28403	7.2496	7.31805	7.14626	7.23644	7.28009	7.23697	7.19771	7.22456
NUCB2	6.3519	6.34661	6.25662	6.18024	6.25121	6.1831	6.22714	6.25229	6.30807	6.19511	6.33752	6.17066	6.30344	6.29064	6.21454	6.11835	6.13142	6.24155	6.30459	6.24411
EIF3L	6.63936	6.61278	6.64088	6.64181	6.66223	6.63729	6.62014	6.62306	6.60578	6.61681	6.64563	6.64581	6.62848	6.62835	6.62386	6.64072	6.67125	6.64036	6.64737	6.61898
WASHC2A	5.85901	5.8823	5.83318	5.89978	5.85831	5.86871	5.82309	5.86938	5.93282	5.8557	5.88686	5.87699	5.91969	5.94468	5.93371	5.86082	5.84587	5.88743	5.8357	5.87353
SCFD1	6.2642	6.29064	6.25585	6.29281	6.2712	6.26885	6.23488	6.29962	6.26494	6.24154	6.22961	6.25102	6.29297	6.25823	6.23674	6.31484	6.28827	6.317	6.28216	6.30873
MCM4	6.40371	6.34167	6.3625	6.38445	6.39981	6.36631	6.39657	6.39371	6.37507	6.37719	6.32211	6.38225	6.37794	6.36863	6.35087	6.36572	6.41501	6.39677	6.38222	6.36759
PPP6R3	6.02066	5.9979	6.00558	6.02126	6.04138	6.03256	6.02826	6.01511	5.9808	5.99154	6.01475	6.01791	6.00523	5.96657	5.97712	6.00442	6.02044	6.00963	6.00277	5.99475
RPL3	6.89268	6.84672	6.89906	6.84897	6.94887	6.94645	6.94637	6.89805	6.90732	6.9467	6.92933	6.91026	6.87708	6.92208	6.86028	6.9101	6.94901	6.90248	6.95334	6.851
CDH2	6.39637	6.38069	6.33147	6.34159	6.35497	6.33761	6.36108	6.36317	6.36401	6.35306	6.32422	6.31965	6.35108	6.33399	6.34046	6.27156	6.29258	6.34145	6.34074	6.32189
NAMPT	6.34231	6.34799	6.35086	6.31239	6.31389	6.32246	6.34545	6.31758	6.32159	6.31115	6.33828	6.35193	6.32655	6.33801	6.32757	6.33846	6.3428	6.3267	6.37067	6.36465
ST13	6.83502	6.82597	6.75707	6.7742	6.78243	6.7773	6.79968	6.83364	6.83119	6.81632	6.78821	6.76486	6.83722	6.82469	6.79971	6.72872	6.74113	6.81131	6.80083	6.79221
STRAP	6.58735	6.57692	6.5968	6.6142	6.6012	6.58016	6.57867	6.59384	6.56452	6.57461	6.58186	6.61074	6.59945	6.58815	6.60438	6.59894	6.60632	6.58707	6.57575	6.58932
LIMA1	6.17305	6.11231	6.13279	6.10858	6.09586	6.08095	6.09425	6.10923	6.14722	6.12801	6.07712	6.13124	6.13489	6.16233	6.18294	6.07621	6.1351	6.11009	6.13421	6.15952
SEPTIN8	6.24474	6.27972	6.27836	6.30818	6.23683	6.25722	6.25817	6.25329	6.24941	6.24927	6.21674	6.29401	6.25894	6.24724	6.31058	6.29595	6.26648	6.25955	6.2288	6.30815
GFM1	6.25621	6.25058	6.25984	6.27134	6.25677	6.25584	6.26078	6.24276	6.22327	6.23035	6.22476	6.24	6.22367	6.21591	6.23318	6.28277	6.29221	6.27201	6.26692	6.28174
OSBP	6.46605	6.45982	6.47565	6.46905	6.48263	6.44409	6.43946	6.45237	6.44028	6.43851	6.46772	6.47823	6.47744	6.49139	6.46026	6.48088	6.48551	6.47005	6.48246	6.46151
EIF5A	6.94463	6.90536	6.85703	6.92454	6.82908	6.96325	6.92378	6.93694	6.87935	6.97119	7.00559	6.96472	7.00311	6.99068	7.02601	6.8512	6.87548	6.92859	6.86228	6.94836
SEPTIN11	6.86358	6.86703	6.87916	6.91418	6.90734	6.88963	6.90693	6.88811	6.92178	6.91416	6.85571	6.88353	6.85969	6.84448	6.8461	6.83186	6.83211	6.81746	6.77482	6.78273
EIF2B3	5.80218	5.78698	5.77208	5.80069	5.75785	5.80111	5.79214	5.77522	5.78135	5.76493	5.77754	5.78432	5.79515	5.78733	5.81614	5.77364	5.77257	5.78385	5.75509	5.80934
TXNDC5	6.70642	6.66574	6.70573	6.69485	6.72271	6.70346	6.7022	6.70064	6.68516	6.66767	6.70514	6.72412	6.71615	6.70403	6.67928	6.72243	6.76553	6.72224	6.72956	6.70711
SRM	6.25606	6.21606	6.25523	6.32027	6.3643	6.325	6.31528	6.31958	6.3083	6.28793	6.32322	6.34011	6.32272	6.30757	6.21531	6.30389	6.33703	6.30016	6.2253	6.17832
ASNS	6.51438	6.48298	6.50949	6.53662	6.53062	6.48988	6.47737	6.4596	6.44059	6.44634	6.52373	6.58811	6.53113	6.53778	6.56777	6.5367	6.56003	6.53866	6.51152	6.51818
METAP2	6.03217	6.10437	6.0589	6.10098	6.1001	6.12642	6.13553	6.11446	6.11701	6.11025	6.06653	6.08773	6.07707	6.08201	6.07124	6.11997	6.05141	6.1017	6.05959	6.06217
CALD1	6.65583	6.60112	6.61132	6.58315	6.58821	6.57738	6.58046	6.59615	6.64424	6.58705	6.628	6.65436	6.65069	6.67694	6.63317	6.57234	6.63352	6.62086	6.65548	6.65179
CAPNS1	5.97287	5.96144	5.91014	5.85437	5.88269	5.88841	5.92801	5.91083	5.93945	5.95388	5.91815	5.88705	5.92508	5.91335	5.89172	5.84207	5.84266	5.90141	5.94442	5.92864
RPL4	6.92272	6.91485	6.93417	6.92779	6.94467	7.00088	6.98464	6.97235	6.96716	6.99344	6.99253	6.97466	6.94343	6.95151	6.9414	6.99843	7.00314	6.98617	6.99279	6.98158
RPS4X	6.91018	6.92896	6.95099	6.92707	7.0242	6.99329	6.99893	6.97835	6.96086	6.96726	6.97257	6.96743	6.96038	6.96284	6.8948	7.00751	6.99017	6.97599	6.9958	6.89706
UBA3	6.21426	6.22039	6.20645	6.21876	6.21949	6.21889	6.21309	6.23411	6.20778	6.22232	6.19935	6.20633	6.21275	6.1957	6.21296	6.23333	6.22942	6.24032	6.23931	6.22985
ALCAM	6.33164	6.2932	6.30049	6.32714	6.32852	6.33347	6.33426	6.3318	6.30459	6.30738	6.36922	6.31062	6.32783	6.31983	6.31433	6.2758	6.31313	6.31277	6.28157	6.27243
ERLIN2	6.70854	6.68363	6.69493	6.69686	6.66825	6.66968	6.6847	6.64898	6.64562	6.67978	6.74955	6.70403	6.67852	6.6638	6.70745	6.62957	6.65798	6.64376	6.64583	6.66389
LSS	6.45165	6.45058	6.43571	6.42749	6.47881	6.45229	6.46175	6.45039	6.46445	6.44794	6.44309	6.40835	6.41422	6.45106	6.37693	6.39475	6.39963	6.41746	6.41602	6.36003
OGA	5.90474	5.88104	5.90385	5.79538	5.88451	5.81014	5.83853	5.81368	5.84066	5.83231	5.86204	5.90499	5.87178	5.90271	5.87359	5.85213	5.86886	5.84946	5.95369	5.85978
GTPBP1	6.09797	6.09109	6.08642	6.096	6.1277	6.11482	6.10046	6.12153	6.09265	6.08071	6.09401	6.10772	6.10649	6.10253	6.1016	6.12776	6.13937	6.13606	6.14253	6.10917
PMPCB	6.16163	6.16944	6.17231	6.22065	6.2077	6.20712	6.20416	6.18615	6.21212	6.16751	6.18531	6.18226	6.17868	6.21757	6.16307	6.17481	6.16877	6.16174	6.11128	6.1265
PLAA	6.24006	6.2613	6.22839	6.20961	6.16912	6.22884	6.21769	6.2611	6.20603	6.27889	6.22883	6.23588	6.26373	6.23534	6.30557	6.27868	6.258	6.2894	6.30596	6.33528
WASHC4	5.97914	6.01587	6.01993	6.04811	6.01511	6.043	6.02832	6.0249	6.03408	6.0554	5.99012	6.00104	6.00074	5.99777	6.03052	6.0706	6.03546	6.02328	6.00177	6.03878
HDHD5	6.22727	6.22544	6.22114	6.28979	6.26789	6.28218	6.24212	6.28658	6.28011	6.24929	6.22998	6.23574	6.26396	6.23051	6.21907	6.28799	6.29483	6.29146	6.22636	6.24566
NUCKS1	6.38799	6.37167	6.32044	6.34881	6.43408	6.32635	6.29946	6.36355	6.37104	6.29669	6.38194	6.28311	6.38802	6.42549	6.26187	6.28617	6.31449	6.36013	6.33261	6.22727
STOML2	6.56694	6.56792	6.55716	6.59784	6.60052	6.5733	6.59523	6.61055	6.56897	6.57602	6.62039	6.61848	6.6282	6.5925	6.58168	6.58853	6.59274	6.60047	6.55669	6.55259
RPS3	7.10326	7.09641	7.11469	7.1173	7.10174	7.13671	7.12786	7.12547	7.10767	7.13387	7.13612	7.13175	7.11903	7.13356	7.11656	7.17019	7.1747	7.16301	7.16332	7.18004
VDAC2	6.62728	6.59707	6.66127	6.63898	6.66706	6.65057	6.67179	6.58708	6.65231	6.64528	6.61307	6.59937	6.5201	6.59278	6.48708	6.59306	6.62199	6.56785	6.57281	6.5504
SMC3	6.26163	6.2679	6.27046	6.29118	6.26579	6.30778	6.29782	6.29738	6.30651	6.29528	6.26696	6.27932	6.28023	6.29868	6.27052	6.31274	6.3072	6.29936	6.30339	6.31651
THOP1	6.42818	6.40963	6.39013	6.45444	6.45709	6.47966	6.45793	6.49496	6.4455	6.43996	6.45994	6.44106	6.44926	6.42638	6.42026	6.42129	6.43503	6.45057	6.39402	6.38756
LRRC40	6.13865	6.12565	6.13245	6.11159	6.15563	6.11178	6.12837	6.11453	6.12404	6.10966	6.11364	6.13315	6.11077	6.12556	6.11333	6.12166	6.14055	6.12488	6.14959	6.11562
G6PD	6.37566	6.38153	6.40281	6.38876	6.37399	6.36298	6.35033	6.35451	6.3429	6.35621	6.3408	6.3771	6.3544	6.34408	6.38427	6.40818	6.40198	6.37408	6.40183	6.40686
SPON1	6.05484	6.09743	6.08145	6.07309	6.06684	6.07446	6.06913	6.02492	5.99759	6.03061	6.10593	6.05828	6.0564	6.10054	6.09975	6.09048	6.04839	6.05268	6.06126	6.06976
LGALS3BP	6.46154	6.44981	6.47728	6.51413	6.37398	6.47341	6.49276	6.47032	6.53195	6.55215	6.43472	6.4368	6.41936	6.40575	6.47901	6.42744	6.44154	6.42291	6.36635	6.50969
TMX3	6.16432	6.14029	6.16476	6.19755	6.19383	6.17431	6.20618	6.17639	6.14299	6.173	6.16804	6.17563	6.1558	6.13999	6.13725	6.15409	6.1777	6.15545	6.11677	6.12077
UBE3A	5.96852	5.91529	5.92441	5.94742	5.99572	5.95581	5.93927	5.98627	5.94104	5.90297	5.92467	5.98032	5.97772	5.94251	5.90101	5.9423	5.98987	5.983	5.95725	5.90593
FXR1	6.25309	6.23398	6.27477	6.24301	6.22956	6.26578	6.24941	6.23255	6.26433	6.23001	6.2556	6.25696	6.23272	6.27292	6.24814	6.27814	6.29395	6.2505	6.29327	6.29537
SRP72	6.38587	6.36161	6.38221	6.41907	6.43622	6.40462	6.4127	6.41001	6.40703	6.38849	6.39565	6.42154	6.40543	6.42108	6.39562	6.41164	6.43076	6.4116	6.37673	6.36263
AK2	6.75148	6.7167	6.73744	6.73266	6.74808	6.71545	6.71098	6.72066	6.734	6.73457	6.74977	6.77034	6.73912	6.76306	6.77968	6.71285	6.74647	6.7212	6.7357	6.71608
MARCKS	6.8064	6.751	6.75467	6.72277	6.76009	6.58246	6.61604	6.6227	6.65669	6.66554	6.68874	6.77764	6.82225	6.82647	6.78568	6.68999	6.74964	6.75231	6.77405	6.73017
ABCF1	6.02549	6.00855	6.01757	6.04044	6.06071	6.05009	6.05955	6.02485	6.06088	6.03034	6.01921	6.03661	6.01206	6.02632	6.02909	6.04488	6.06162	6.05564	6.04428	6.01821
PPP2CA	6.27496	6.26136	6.34789	6.28524	6.32675	6.25625	6.27389	6.19993	6.28265	6.24689	6.26878	6.28995	6.2337	6.29174	6.2572	6.24987	6.25738	6.18604	6.22469	6.19118
AP3B1	6.34948	6.35184	6.37359	6.40303	6.3482	6.38356	6.37809	6.35564	6.37164	6.34866	6.37973	6.37852	6.36239	6.36418	6.37579	6.39625	6.38783	6.36561	6.34545	6.39641
DNAJC7	6.01633	5.99304	6.03053	5.99873	6.0418	5.99495	6.02584	6.00906	6.0186	6.02112	5.98931	6.05184	6.02181	6.04492	6.07487	6.03423	6.05107	6.01226	6.04976	6.01101
SNX2	6.33033	6.30189	6.30808	6.29909	6.28577	6.27937	6.25302	6.29974	6.27859	6.34221	6.29424	6.31851	6.32818	6.29672	6.33998	6.29439	6.32343	6.31052	6.32505	6.34133
CAMK2D	6.71001	6.67949	6.71881	6.7078	6.69992	6.67455	6.69462	6.63211	6.60869	6.66833	6.70865	6.70679	6.66453	6.6413	6.69079	6.67532	6.70541	6.66545	6.68846	6.68842
EPHA2	5.90732	5.86472	5.87125	5.87902	5.89708	5.87511	5.87077	5.86996	5.87369	5.87025	5.85693	5.90269	5.84504	5.92267	5.87297	5.88653	5.93653	5.92265	5.90893	5.88767
TRIM9	6.12544	6.10007	6.09058	6.10764	6.10727	6.09273	6.07307	6.08972	6.06732	6.07195	6.11012	6.10208	6.11132	6.1198	6.10174	6.10042	6.12623	6.12966	6.1388	6.11789
PDS5A	6.2177	6.18856	6.21533	6.26555	6.2106	6.24859	6.24914	6.2329	6.2503	6.24379	6.23145	6.23168	6.22925	6.23413	6.23386	6.21958	6.24127	6.21277	6.18503	6.22175
ATXN10	6.25814	6.19308	6.22461	6.27065	6.25011	6.19849	6.21252	6.21481	6.18945	6.20095	6.21375	6.25063	6.23249	6.20945	6.22741	6.18658	6.24726	6.21746	6.17734	6.19278
AARS2	5.88333	5.90099	5.6707	5.83271	5.89792	5.9021	5.88836	6.03487	5.86149	5.83283	5.7848	5.79658	5.81508	5.81639	5.78166	5.94296	5.92703	6.08973	5.96333	5.91239
PUF60	6.57019	6.56678	6.57963	6.60789	6.57996	6.59458	6.58966	6.59093	6.60004	6.60061	6.58617	6.60116	6.58555	6.60072	6.56791	6.6044	6.60816	6.59312	6.57763	6.60963
MFN2	6.05692	6.02621	6.04539	5.96158	6.02269	6.00035	6.01625	5.99939	5.99157	5.99194	5.98066	5.98789	5.96129	5.98313	5.9591	5.99214	6.02258	6.00863	6.08327	6.02599
PCM1	5.55203	5.54939	5.51821	5.56294	5.56888	5.54577	5.5352	5.56273	5.56422	5.53981	5.52835	5.52218	5.55522	5.52283	5.51637	5.51168	5.52331	5.54843	5.51224	5.5008
ITGA7	6.07005	6.02953	5.96927	6.03472	6.10607	6.10764	6.07718	6.16193	6.09983	6.06454	6.12492	6.07918	6.14186	6.06529	6.08344	6.04834	6.08699	6.15063	6.07642	6.00683
TOR1AIP1	6.1921	6.1551	6.17655	6.1418	6.17247	6.14949	6.13353	6.1203	6.16526	6.12367	6.1632	6.16145	6.13938	6.18198	6.12696	6.13437	6.1671	6.14515	6.17557	6.14699
ILF2	6.62207	6.63489	6.67962	6.63041	6.6636	6.66532	6.66291	6.62575	6.65845	6.65419	6.64212	6.63323	6.61198	6.63838	6.62079	6.69734	6.68706	6.64213	6.71058	6.65438
NRCAM	6.15903	6.17349	6.11865	6.12042	6.08126	6.07306	6.07564	6.10883	6.08551	6.1035	6.11585	6.09815	6.12872	6.11024	6.15558	6.08792	6.08046	6.13323	6.14747	6.16917
CORO7	6.11337	6.08789	6.06793	6.09882	6.08525	6.0567	6.06784	6.09816	6.04595	6.05673	6.0391	6.06998	6.08433	6.04924	6.08769	6.09642	6.11345	6.13304	6.11054	6.12387
PPP2CB	6.46147	6.44926	6.46247	6.46933	6.46796	6.46558	6.48529	6.49034	6.47217	6.45703	6.45739	6.47037	6.4607	6.45601	6.4576	6.43044	6.44828	6.44108	6.43321	6.42996
MMS19	6.01679	6.01592	6.00993	5.99758	6.02195	6.02346	6.00102	6.02216	6.00556	6.00802	6.01452	6.0101	6.01747	6.00647	6.01311	6.03539	6.03793	6.03325	6.05308	6.03752
FAM120A	5.98749	6.02644	5.99401	5.9065	5.94336	6.01265	5.97567	5.99862	6.00363	6.03814	6.0125	5.95969	5.98345	6.00725	6.01777	6.07483	6.0397	6.07698	6.12956	6.10095
PDHA1	6.53514	6.48432	6.50754	6.51079	6.5407	6.51626	6.54945	6.51586	6.50656	6.51952	6.48497	6.51814	6.48199	6.48211	6.47579	6.48882	6.53324	6.50951	6.50551	6.47131
PRDX6	7.03038	6.99424	7.02263	7.07748	7.07063	7.07554	7.0957	7.06863	7.03567	7.05584	7.10089	7.10827	7.07648	7.04883	7.07112	7.04175	7.07868	7.0421	6.97673	6.98868
ELP1	5.96233	5.89701	5.87751	5.91957	5.98188	5.95931	5.94135	5.98478	5.9263	5.91329	5.95659	5.94179	5.96539	5.91702	5.89018	5.89655	5.96331	5.98591	5.93837	5.86715
APEX1	6.95781	6.94124	6.9901	6.95676	6.96883	6.98235	7.01094	6.97273	6.9486	6.97521	6.95988	6.98406	6.96874	6.96213	6.97577	7.02783	7.04824	7.00384	7.03798	7.02289
VDAC3	6.74914	6.71328	6.77693	6.79119	6.73786	6.78311	6.81129	6.73596	6.74581	6.77836	6.78868	6.76269	6.70519	6.71692	6.72464	6.70819	6.7485	6.68911	6.66039	6.72065
HNRNPF	6.24408	6.21585	6.19052	6.31764	6.21774	6.28439	6.27525	6.32241	6.36328	6.29766	6.26363	6.24438	6.28971	6.28601	6.26187	6.20775	6.23975	6.26585	6.12123	6.23183
GNAO1	6.76036	6.77806	6.77098	6.73795	6.75721	6.72051	6.71097	6.69724	6.72163	6.76406	6.74433	6.70028	6.70014	6.717	6.71409	6.69351	6.67281	6.69125	6.72124	6.69212
RPS17	6.55308	6.63517	6.65687	6.69635	6.71488	6.71321	6.6603	6.66445	6.63968	6.69142	6.6369	6.6367	6.61629	6.59317	6.56197	6.74909	6.67457	6.6579	6.60901	6.59641
NUP188	5.89661	5.88917	5.89332	5.92404	5.89806	5.92901	5.92757	5.91686	5.96791	5.90447	5.88165	5.91308	5.88978	5.92115	5.90089	5.91443	5.92643	5.92056	5.89789	5.9245
AMPD2	6.31542	6.31538	6.33917	6.36617	6.34698	6.32634	6.33556	6.317	6.30901	6.31612	6.31887	6.34564	6.33187	6.31804	6.321	6.36389	6.36097	6.33314	6.30743	6.32633
SRGAP3	6.22214	6.23539	6.1993	6.22426	6.22249	6.26189	6.24461	6.26732	6.29206	6.22763	6.24286	6.21729	6.23816	6.24394	6.23413	6.21475	6.1974	6.22827	6.22218	6.22507
PPM1F	5.61037	5.63382	5.64934	5.6322	5.64763	5.71175	5.68839	5.70645	5.64293	5.67586	5.5311	5.68019	5.68931	5.65828	5.68677	5.76627	5.75404	5.73442	5.73524	5.72381
GBE1	6.09715	6.02837	6.06402	6.15349	5.95162	6.17676	6.22942	6.21483	6.12568	6.11473	6.11153	6.14019	6.16573	6.10599	6.20713	6.20197	6.25828	6.24103	6.13707	6.28223
NADK2	6.59889	6.56613	6.53788	6.60387	6.59608	6.5936	6.61255	6.62201	6.61303	6.59726	6.59043	6.59103	6.62113	6.57117	6.55394	6.55238	6.58562	6.61869	6.54998	6.55479
OAT	6.25914	6.26619	6.26728	6.26399	6.27131	6.26448	6.31399	6.25507	6.2779	6.27693	6.21083	6.23017	6.21235	6.24607	6.21965	6.24114	6.22636	6.22756	6.22468	6.22515
SLC25A12	6.07872	6.04058	6.01513	6.06167	6.07434	6.05309	6.07348	6.0708	6.06491	6.08478	6.054	6.06643	6.06434	6.05373	6.06656	5.98703	6.02872	6.05837	6.00175	5.9863
COMT	6.54156	6.53418	6.50028	6.47858	6.50123	6.52168	6.49672	6.5218	6.52375	6.52285	6.44914	6.47323	6.49677	6.46947	6.49448	6.49904	6.48843	6.51922	6.54802	6.51989
EIF4G3	6.09962	6.09361	6.03695	6.10192	6.07055	6.07686	6.0742	6.13158	6.12393	6.13261	6.0697	6.10253	6.12436	6.12308	6.11316	6.07505	6.07669	6.12542	6.07535	6.09841
GRIPAP1	5.97129	5.94457	5.91004	5.8479	5.91384	5.87166	5.8861	5.90089	5.92173	5.90132	5.89577	5.9001	5.92839	5.95057	5.93085	5.87155	5.89942	5.93401	5.99251	5.92956
GPHN	6.11809	6.13764	6.08888	6.09185	6.09488	6.06929	6.05789	6.09717	6.07701	6.06593	6.08107	6.06301	6.10859	6.09164	6.10139	6.05807	6.04412	6.08942	6.09135	6.08772
ILVBL	6.15067	6.15313	6.20499	6.16316	6.18166	6.16581	6.13991	6.1209	6.16563	6.15219	6.14652	6.20166	6.14228	6.16354	6.1821	6.20102	6.19559	6.1398	6.17703	6.16482
SLK	5.97892	5.97834	5.98936	5.98509	6.001	5.98942	6.0125	5.98168	5.97535	5.97846	5.97518	5.99225	5.98602	5.98668	5.987	6.01081	6.01877	5.98814	5.99952	5.98709
DDX19B	6.23938	6.24614	6.25091	6.22262	6.27853	6.23658	6.26285	6.23389	6.25163	6.23155	6.20918	6.22004	6.21152	6.23592	6.20055	6.22936	6.21695	6.21821	6.22815	6.19065
PAFAH1B1	6.5937	6.62138	6.60831	6.61509	6.6002	6.5852	6.58478	6.57288	6.5699	6.57149	6.58905	6.63875	6.59794	6.58778	6.62867	6.61344	6.58793	6.58976	6.59355	6.60962
FAT1	5.7039	5.67359	5.65411	5.64211	5.63049	5.62885	5.62506	5.63106	5.64702	5.64404	5.59903	5.61492	5.62524	5.64516	5.62982	5.62666	5.62896	5.63677	5.64255	5.66034
PTBP1	6.42332	6.43486	6.48704	6.51019	6.4904	6.61705	6.53742	6.53161	6.58055	6.50421	6.54669	6.50816	6.48831	6.52335	6.48853	6.57952	6.55688	6.51987	6.4876	6.49821
MAPK1	6.59726	6.55991	6.58892	6.60293	6.53384	6.53123	6.55483	6.52146	6.51075	6.56781	6.5443	6.58331	6.52151	6.49843	6.58024	6.54127	6.57997	6.55537	6.54915	6.60333
PLXNB1	6.38126	6.37552	6.3625	6.28075	6.36918	6.33215	6.31818	6.34361	6.32367	6.33613	6.30788	6.3193	6.33262	6.31607	6.31631	6.36496	6.37435	6.3866	6.45167	6.38477
ACSS1	5.99772	5.96852	5.96661	6.02846	5.99935	6.04214	6.07252	6.08048	6.00197	6.00279	6.02195	6.0265	6.05957	6.01625	6.03162	6.06376	6.08971	6.09464	6.03079	6.05417
LMAN1	6.53491	6.55896	6.54486	6.56421	6.52215	6.55491	6.53382	6.54071	6.51345	6.5694	6.54244	6.53592	6.54028	6.54261	6.55827	6.57721	6.54994	6.56189	6.55455	6.57764
RACK1	6.86892	6.87409	6.92482	6.90494	6.92346	6.94654	6.9286	6.91188	6.92877	6.91258	6.91525	6.9075	6.88124	6.90926	6.87822	6.96125	6.94902	6.90738	6.92723	6.90332
RMDN3	6.2376	6.23756	6.22554	6.20425	6.25034	6.22731	6.21546	6.24226	6.26259	6.25134	6.18514	6.19218	6.21341	6.19071	6.19723	6.20096	6.19415	6.20901	6.23271	6.18776
SMC4	6.08984	6.07618	6.1072	6.12039	6.1319	6.12579	6.12504	6.10509	6.09351	6.09783	6.0762	6.1506	6.12786	6.15618	6.11456	6.16272	6.17248	6.13981	6.13663	6.11775
NUP98	6.43531	6.41334	6.42201	6.40657	6.48107	6.43884	6.44165	6.44126	6.44494	6.42623	6.39639	6.43077	6.42294	6.42092	6.37196	6.44032	6.46375	6.44981	6.47946	6.40374
GLOD4	6.79749	6.77542	6.80907	6.79026	6.80049	6.7675	6.79211	6.75499	6.77457	6.77035	6.75265	6.80034	6.75593	6.75553	6.77093	6.76679	6.78193	6.74901	6.77497	6.7608
PRKAR2A	6.39326	6.42233	6.4211	6.4307	6.44714	6.4169	6.39702	6.40646	6.43135	6.39438	6.40893	6.39891	6.4037	6.40206	6.38129	6.40378	6.37926	6.3799	6.37438	6.35883
ARCN1	6.6699	6.68834	6.717	6.75322	6.74198	6.73863	6.72841	6.72586	6.73965	6.7183	6.71943	6.73574	6.71331	6.72087	6.69378	6.74395	6.72566	6.69977	6.6605	6.67224
SCP2	6.70066	6.69527	6.6497	6.62881	6.6482	6.64013	6.65589	6.66034	6.68535	6.67575	6.63777	6.62439	6.6382	6.63905	6.62462	6.60305	6.61111	6.65435	6.67374	6.66783
NLN	6.18498	6.15952	6.16646	6.23957	6.21539	6.20261	6.18881	6.21343	6.25459	6.19545	6.20054	6.21436	6.23107	6.24632	6.19198	6.18044	6.20497	6.1947	6.12237	6.14421
PRMT1	6.67003	6.64854	6.68886	6.71134	6.67339	6.68844	6.68226	6.6856	6.6682	6.69858	6.68005	6.70261	6.67646	6.68764	6.70404	6.70724	6.72498	6.69392	6.67433	6.70864
DDX42	6.21362	6.15746	6.11945	6.17983	6.13298	6.16582	6.18007	6.23742	6.18507	6.17848	6.17656	6.17956	6.20813	6.15854	6.18004	6.15562	6.21038	6.24266	6.18138	6.23436
CAP2	6.42774	6.41085	6.42044	6.39584	6.36325	6.36376	6.36625	6.36232	6.37587	6.38144	6.38448	6.37803	6.36392	6.37983	6.37256	6.3511	6.37058	6.36037	6.38775	6.41554
PSIP1	6.24706	6.23326	6.19442	6.20896	6.23278	6.23765	6.25108	6.27043	6.30521	6.30794	6.26546	6.20845	6.25172	6.22987	6.22003	6.19073	6.19798	6.2362	6.23072	6.2075
ALDH1L1	5.74053	5.78076	5.70408	5.72563	5.70983	5.68692	5.66119	5.71038	5.69542	5.71069	5.70264	5.69686	5.69961	5.72387	5.74067	5.72875	5.683	5.77569	5.73149	5.74647
SKIV2L	6.09678	6.1186	6.07416	6.05839	6.05967	6.10109	6.05429	6.09779	6.0486	6.09339	6.09322	6.0926	6.10707	6.07289	6.11938	6.12065	6.10229	6.14148	6.16291	6.15105
PHB2	7.17641	7.16955	7.18516	7.19852	7.19701	7.17145	7.1928	7.1847	7.17322	7.17212	7.20329	7.19271	7.18137	7.16662	7.16446	7.19525	7.19588	7.17341	7.16552	7.16834
NIT2	6.40253	6.39895	6.39171	6.38828	6.41747	6.37406	6.38434	6.39694	6.36783	6.3852	6.38885	6.39794	6.39876	6.38702	6.39625	6.42631	6.42308	6.42751	6.44492	6.40238
GTF3C1	6.04281	6.05427	6.06223	6.03504	6.03559	6.0604	6.04757	6.05321	6.05815	6.07229	6.05293	6.04686	6.04472	6.03338	6.05492	6.11056	6.09883	6.08806	6.12468	6.12432
ITGA6	5.99025	6.00234	5.95874	5.99396	5.96688	5.99225	6.00914	6.00824	5.99909	6.01357	5.97408	5.98533	5.99268	5.97509	5.99886	5.9685	5.95194	5.99172	5.95983	5.9798
SSRP1	6.09472	6.12524	6.20677	6.15484	6.22404	6.2336	6.20967	6.1711	6.20984	6.21008	6.09188	6.18188	6.12445	6.13565	6.0994	6.29252	6.26882	6.19526	6.24112	6.17918
DDX39B	6.83146	6.83063	6.84313	6.82392	6.84529	6.84964	6.8327	6.84981	6.82538	6.88408	6.79068	6.79703	6.79785	6.76839	6.75956	6.84514	6.84284	6.832	6.86251	6.84404
API5	6.21721	6.23389	6.24748	6.26155	6.23943	6.28766	6.26237	6.26104	6.27263	6.27023	6.26064	6.23297	6.22903	6.25817	6.21433	6.29655	6.26621	6.26079	6.24288	6.27114
SH3GL1	6.40493	6.36851	6.38228	6.30482	6.41243	6.28461	6.34721	6.31344	6.23866	6.32205	6.34487	6.37762	6.35763	6.38181	6.3434	6.34405	6.37877	6.36838	6.4409	6.32596
CAPZB	6.71275	6.6764	6.72611	6.69919	6.73924	6.678	6.68185	6.67809	6.70405	6.68836	6.65828	6.74511	6.68217	6.69954	6.67019	6.7015	6.7319	6.67725	6.70613	6.6638
ANP32E	5.94185	5.93317	5.83847	5.90335	5.92869	5.89957	5.93334	5.91594	5.93665	5.88975	5.84028	5.81764	5.8662	5.83658	5.83677	5.91549	5.93684	6.00967	5.94838	5.93095
ERP44	6.62098	6.58993	6.61032	6.59026	6.5863	6.59491	6.5807	6.59632	6.59212	6.58933	6.62507	6.60389	6.5986	6.59772	6.58623	6.57379	6.59646	6.57391	6.60118	6.60909
SART1	5.81695	5.83047	5.82036	5.78733	5.8522	5.85574	5.83774	5.85634	5.88806	5.82292	5.7953	5.81388	5.8416	5.88553	5.81406	5.86244	5.85073	5.85653	5.90197	5.82642
TCEA1	6.41263	6.38931	6.39998	6.42869	6.41779	6.44921	6.43695	6.44388	6.49322	6.44597	6.41423	6.43074	6.43074	6.47571	6.41326	6.40276	6.41985	6.40176	6.3899	6.3986
ARVCF	6.10983	6.08684	6.07295	6.06349	6.11498	6.07397	6.07094	6.10466	6.09972	6.08654	6.06383	6.086	6.11295	6.12292	6.0882	6.0859	6.10332	6.11915	6.14543	6.08239
ANXA2	6.46643	6.52855	6.57905	6.42404	6.44147	6.55963	6.42665	6.41145	6.56529	6.59233	6.56475	6.46596	6.38845	6.60579	6.47607	6.58634	6.54191	6.4916	6.61132	6.59956
APMAP	6.59502	6.62535	6.54143	6.61251	6.62327	6.61313	6.64429	6.64238	6.61412	6.59893	6.57867	6.5783	6.60948	6.57908	6.5695	6.57542	6.55133	6.6233	6.55008	6.5457
CTTN	6.25445	6.17729	6.16905	6.14903	6.21202	6.13905	6.1583	6.18724	6.20097	6.16654	6.16005	6.2235	6.2368	6.2518	6.22468	6.14447	6.20901	6.21903	6.2398	6.17674
KIDINS220	5.94433	5.95703	5.92225	5.96127	5.93107	5.92333	5.92396	5.93727	5.91795	5.92979	5.96595	5.94646	5.95777	5.95193	5.94127	5.91168	5.90577	5.92975	5.89467	5.91621
SEC23IP	6.22387	6.22485	6.22617	6.21362	6.20811	6.23178	6.22228	6.2447	6.22325	6.20529	6.21119	6.22551	6.23729	6.20983	6.22916	6.2678	6.26364	6.26835	6.28226	6.27724
NUP214	6.24754	6.20895	6.23588	6.28162	6.29113	6.25742	6.2598	6.25237	6.25423	6.2477	6.24495	6.24823	6.24066	6.21808	6.19443	6.21096	6.24701	6.22338	6.18339	6.16093
EIF4A3	6.13064	6.12457	6.14762	6.14458	6.13856	6.14807	6.15677	6.14424	6.09503	6.14089	6.10379	6.15212	6.12704	6.09856	6.11597	6.18057	6.18915	6.15658	6.17573	6.16667
RABEP1	6.20661	6.22239	6.15117	6.12074	6.13594	6.09171	6.09681	6.14209	6.16413	6.12506	6.10355	6.04854	6.14833	6.16607	6.15102	6.06621	6.05418	6.13666	6.16311	6.14912
HK2	5.98794	5.91724	5.88217	5.97008	5.98362	5.99841	5.97619	6.04774	5.94717	5.95092	5.9883	6.00404	6.00666	5.97401	5.95845	6.02197	6.08654	6.11409	6.02083	6.01011
DDX3Y	5.17347	5.18663	5.17426	5.17003	5.15302	5.12763	5.06272	5.1156	5.06785	5.08067	5.16214	5.13794	5.19931	5.16517	5.16548	5.19296	5.18792	5.19933	5.20697	5.20482
PFN1	6.82388	6.83688	6.85738	6.87745	6.85375	6.88794	6.89475	6.86373	6.96607	6.89518	6.93123	6.90734	6.89045	7.00176	6.93412	6.8567	6.83278	6.81498	6.81749	6.8242
PTPN23	6.20922	6.23533	6.17482	6.15383	6.17312	6.17774	6.16388	6.19935	6.16456	6.15494	6.12571	6.17653	6.19577	6.15572	6.20466	6.21866	6.19049	6.24445	6.26685	6.24772
NDUFV1	6.559	6.55208	6.53809	6.52365	6.57479	6.53855	6.56687	6.61506	6.5614	6.55089	6.54504	6.55226	6.60064	6.58645	6.56312	6.58784	6.59204	6.61167	6.61525	6.56701
POLR2B	6.09493	6.08281	6.08836	6.10606	6.08697	6.08916	6.09699	6.09796	6.11241	6.10983	6.05277	6.07351	6.0784	6.09351	6.0724	6.0899	6.09674	6.09193	6.10686	6.09943
GOLGA4	6.09782	6.11953	6.05472	6.04945	6.08564	6.07219	6.05153	6.09284	6.1073	6.06481	6.06863	6.0498	6.08806	6.09896	6.06731	6.08629	6.06593	6.12771	6.14997	6.09984
SMARCC1	5.96708	5.92089	5.94744	5.94256	5.98819	5.93489	5.95206	5.94335	5.95313	5.93281	5.94935	5.97838	5.95745	5.96548	5.91777	5.94565	5.99538	5.96439	5.98794	5.92542
TKFC	6.23425	6.23997	6.2348	6.27906	6.25124	6.24376	6.21686	6.24927	6.22072	6.22868	6.25785	6.25545	6.25992	6.25279	6.25938	6.26018	6.25274	6.25606	6.22159	6.24396
HNRNPA1	6.41562	6.48256	6.45684	6.50637	6.46479	6.58336	6.55957	6.55076	6.55637	6.55168	6.47117	6.48453	6.49807	6.5224	6.48257	6.5693	6.50648	6.5243	6.47408	6.51692
MDH1	7.00617	6.97714	7.01975	6.97091	6.99724	6.91937	6.96417	6.90975	6.95512	6.95772	6.94333	7.01307	6.91755	6.95311	6.95067	6.92359	6.95166	6.90218	6.95032	6.91726
EPHX1	6.69735	6.73233	6.7585	6.69595	6.71134	6.70419	6.67415	6.66037	6.67231	6.68643	6.72753	6.67883	6.6606	6.68109	6.68788	6.73255	6.68518	6.66056	6.72572	6.70301
ALDH1L2	5.82411	5.84078	5.82416	5.8108	5.74733	5.85529	5.82024	5.82847	5.84214	5.83768	5.83834	5.79086	5.83339	5.82997	5.90523	5.8543	5.83625	5.84877	5.85826	5.9224
BZW1	6.60932	6.59894	6.63865	6.59336	6.64451	6.61133	6.59514	6.61389	6.58516	6.60727	6.60561	6.63872	6.62179	6.63689	6.60951	6.67341	6.67796	6.63808	6.67435	6.63312
PRPS1	6.42712	6.37438	6.4572	6.43422	6.54585	6.50801	6.51199	6.43488	6.50395	6.41618	6.53637	6.46692	6.41417	6.45203	6.2939	6.42516	6.47562	6.40186	6.40608	6.2436
FTO	6.33573	6.32443	6.31213	6.29589	6.31994	6.29553	6.31038	6.29778	6.31688	6.29909	6.28249	6.28373	6.28664	6.29652	6.28845	6.3298	6.33573	6.34748	6.36787	6.35164
EIF5	6.2038	6.21412	6.22546	6.20277	6.20216	6.22292	6.17782	6.19298	6.1803	6.18999	6.20349	6.21547	6.20483	6.21451	6.22087	6.24841	6.23313	6.21996	6.2453	6.23937
HMGCS1	6.62254	6.5904	6.60893	6.64357	6.66436	6.55901	6.59042	6.56904	6.5597	6.54534	6.61219	6.62527	6.59554	6.63232	6.56905	6.53425	6.56833	6.55467	6.50566	6.49153
NAA15	6.36723	6.39576	6.35914	6.37541	6.40677	6.38223	6.35575	6.3897	6.38139	6.37589	6.37418	6.3746	6.38687	6.36854	6.36904	6.38965	6.36473	6.39341	6.38848	6.35805
UBA6	6.40484	6.39169	6.38203	6.39592	6.41201	6.39844	6.39005	6.40743	6.39956	6.38546	6.37761	6.38951	6.3914	6.376	6.37877	6.37909	6.38745	6.39032	6.39201	6.37871
TRIM47	6.07589	6.10205	6.11717	6.04585	6.09746	6.09799	6.09073	6.09088	6.08902	6.08572	6.08464	6.10093	6.08662	6.10692	6.07918	6.15868	6.13656	6.11732	6.18551	6.14011
NAP1L4	6.60113	6.5308	6.54225	6.5956	6.5976	6.56869	6.58057	6.55687	6.56354	6.55292	6.56717	6.57058	6.58331	6.56991	6.53163	6.46981	6.53987	6.54455	6.46941	6.465
SVIL	5.87925	5.86121	5.85484	5.85136	5.84126	5.8287	5.85249	5.85973	5.83624	5.82547	5.83969	5.85231	5.8783	5.88051	5.87902	5.87901	5.90074	5.90053	5.91647	5.91517
SMS	6.2133	6.21143	6.21709	6.21648	6.20896	6.185	6.16837	6.2079	6.18028	6.1773	6.19682	6.19857	6.22081	6.19998	6.21397	6.23419	6.23173	6.22186	6.22534	6.22922
PITRM1	6.35567	6.32759	6.34192	6.3651	6.30411	6.30992	6.30789	6.31964	6.30648	6.34864	6.34015	6.33576	6.34085	6.33759	6.36882	6.3303	6.36135	6.34118	6.32941	6.38202
AHCYL1	6.43458	6.47234	6.4526	6.46923	6.43819	6.43855	6.42089	6.42342	6.43658	6.41054	6.44165	6.43148	6.44125	6.45638	6.46821	6.47402	6.43843	6.4556	6.45093	6.4862
AKR1A1	6.50838	6.54153	6.52063	6.56604	6.58244	6.52905	6.52856	6.55866	6.55831	6.54853	6.56781	6.5568	6.56527	6.56375	6.54862	6.57014	6.53574	6.55187	6.51057	6.49421
NCBP1	6.02652	6.0292	6.07767	6.03666	6.08175	6.04476	6.05857	6.02304	6.08313	6.03822	6.00233	6.04374	5.99405	6.02147	5.96508	6.07995	6.07775	6.02838	6.07591	6.03677
AGL	5.82865	5.84602	5.80345	5.76925	5.82627	5.82438	5.79592	5.81857	5.80922	5.80436	5.82569	5.78885	5.82296	5.82204	5.80922	5.80554	5.78547	5.827	5.85748	5.80121
ATP6V0A1	6.25037	6.25012	6.22709	6.21513	6.18196	6.18374	6.19199	6.19539	6.17191	6.2395	6.1976	6.19349	6.18423	6.1719	6.20932	6.17838	6.18253	6.19781	6.21003	6.24875
STRN	5.95652	5.96602	5.94055	5.97086	5.93671	5.96298	5.94956	5.97053	5.94177	5.93048	5.93328	5.94861	5.95863	5.94639	5.9689	5.95962	5.94722	5.97529	5.95088	5.98024
CUL5	6.07842	6.08336	6.08033	6.12795	6.03722	6.06737	6.06313	6.07919	6.07581	6.05804	6.08201	6.09797	6.09413	6.10676	6.09908	6.10296	6.0931	6.09828	6.05007	6.13058
RNPEP	6.27692	6.27512	6.28856	6.30723	6.25847	6.28923	6.28715	6.27783	6.25551	6.30322	6.25988	6.29027	6.26711	6.24351	6.30275	6.32218	6.31915	6.30651	6.29181	6.3346
COPS4	6.43213	6.41521	6.41928	6.39804	6.39079	6.39383	6.34811	6.38312	6.36397	6.37053	6.47084	6.42154	6.4254	6.41691	6.45338	6.41005	6.4211	6.41057	6.44447	6.45036
TRIM25	6.29412	6.33924	6.27054	6.33581	6.34737	6.3512	6.30563	6.38023	6.31639	6.33722	6.29515	6.28313	6.3568	6.29857	6.30526	6.3988	6.35109	6.41578	6.35735	6.34496
FKBP5	6.20867	6.21142	6.19269	6.26365	6.26906	6.23809	6.22087	6.25334	6.22214	6.19268	6.24694	6.24704	6.26886	6.25848	6.20138	6.27264	6.26921	6.28448	6.22342	6.211
ROCK1	5.65045	5.62414	5.60225	5.62237	5.62864	5.75171	5.64564	5.68872	5.67266	5.653	5.66839	5.62138	5.64272	5.62927	5.63529	5.60873	5.63406	5.64206	5.63512	5.62346
ATM	5.76294	5.7533	5.75163	5.75285	5.80767	5.7709	5.77343	5.78253	5.79223	5.76394	5.7441	5.76019	5.77352	5.767	5.73788	5.77213	5.7805	5.77553	5.79024	5.74336
GOT2	6.85377	6.77984	6.8157	6.86977	6.84648	6.83494	6.87993	6.84313	6.87211	6.83022	6.87485	6.84661	6.82268	6.79927	6.80136	6.7289	6.80685	6.77499	6.69881	6.72727
CBR1	6.6053	6.61472	6.63098	6.6418	6.62945	6.60246	6.59152	6.587	6.575	6.57391	6.63174	6.65205	6.62872	6.64626	6.64761	6.62906	6.62869	6.59843	6.58794	6.61435
TNPO2	5.89964	5.90213	5.91652	5.91405	5.90102	5.88389	5.86327	5.87429	5.89111	5.87967	5.91457	5.89632	5.88686	5.90692	5.88865	5.88563	5.89015	5.87003	5.87864	5.89333
SLC25A6	6.82761	6.85102	6.8603	6.86033	6.86967	6.91295	6.84575	6.85464	6.89114	6.85741	6.82173	6.83802	6.83535	6.8708	6.83456	6.94375	6.86494	6.85156	6.84803	6.83976
FUBP1	6.62285	6.57685	6.55646	6.54667	6.63853	6.61055	6.61299	6.60548	6.64547	6.54395	6.60099	6.60531	6.64339	6.63875	6.56643	6.53834	6.58617	6.60505	6.61527	6.53307
FARSB	6.49917	6.5096	6.534	6.55477	6.51658	6.57394	6.56749	6.53537	6.56095	6.57629	6.50687	6.5412	6.50969	6.52347	6.52751	6.57324	6.56663	6.53132	6.51545	6.55625
SPARCL1	5.92524	5.91982	5.89808	5.8853	5.8949	5.91392	5.91336	5.92758	5.8937	5.99841	5.89725	5.89052	5.88752	5.90185	5.95996	5.90017	5.89807	5.92751	5.9417	5.94237
NUP160	6.03603	6.07789	6.02346	6.01397	6.08912	6.01482	6.0157	6.05966	5.87584	6.01584	5.97045	5.97496	6.01134	5.81554	5.92556	6.05707	6.01684	6.07588	6.09261	6.00708
RAB1A	6.67028	6.59829	6.64035	6.57792	6.58906	6.5748	6.61778	6.56689	6.58774	6.59624	6.67701	6.6227	6.58049	6.67772	6.62436	6.52933	6.57099	6.54313	6.58846	6.57459
TPM4	7.0681	7.06176	6.94583	6.98896	7.03957	7.01891	7.05664	7.07824	7.03744	7.00852	7.02376	6.95173	7.10028	7.04973	7.01688	6.91829	6.93159	7.05493	7.00489	6.96738
PSAP	6.9635	6.95729	6.95059	6.95563	6.95356	6.90657	6.93775	6.90409	6.95385	6.91719	6.94433	6.9331	7.01966	6.99575	6.94299	6.83718	6.84703	6.86576	6.85751	6.85162
INPPL1	5.92429	5.92597	5.94106	5.91572	5.89912	5.90885	5.91148	5.89576	5.8883	5.88801	5.87247	5.90345	5.89814	5.90117	5.93159	5.95133	5.94536	5.92867	5.96276	5.98204
PTK7	6.19201	6.18838	6.17768	6.17474	6.17562	6.16464	6.15591	6.18395	6.15427	6.18769	6.166	6.18131	6.19002	6.20104	6.19469	6.18731	6.19074	6.19632	6.22039	6.20567
SEC23B	6.20613	6.19232	6.2107	6.19536	6.23381	6.24121	6.21913	6.2072	6.205	6.20893	6.22873	6.21702	6.20478	6.19444	6.1911	6.24014	6.24986	6.2303	6.25533	6.21283
FLOT2	6.45442	6.42274	6.45997	6.48068	6.45752	6.48896	6.51403	6.48075	6.5713	6.52485	6.48479	6.48022	6.44445	6.51325	6.4192	6.40763	6.44075	6.40706	6.3884	6.4063
KIF1B	5.98144	5.98134	5.98613	5.9861	6.02946	5.99774	5.99951	5.99055	5.98556	5.95528	5.98492	5.99491	5.99178	5.99181	5.97278	6.00123	6.00722	5.99791	5.99952	5.9894
TMED10	6.99076	6.92568	6.94155	6.97176	6.98489	6.98799	6.9512	6.96322	6.98331	6.95587	7.01715	6.9683	6.96704	6.98302	6.92463	6.90466	6.96912	6.94093	6.9127	6.90287
SPARC	6.48239	6.4237	6.42002	6.47367	6.36814	6.44971	6.49612	6.463	6.49509	6.44805	6.53449	6.50977	6.49733	6.48892	6.54453	6.36691	6.43477	6.4316	6.36508	6.47828
APPL1	6.05405	6.05397	6.05013	6.08543	6.07466	6.07288	6.01981	6.07993	6.03962	6.03475	6.06509	6.07018	6.09157	6.06991	6.08941	6.07855	6.0793	6.08033	6.05361	6.06198
GNPDA1	6.37734	6.33118	6.35809	6.40111	6.38101	6.37956	6.39557	6.36392	6.39211	6.39147	6.38536	6.38508	6.35633	6.36046	6.36611	6.30725	6.35197	6.32282	6.27605	6.30133
SF3A3	6.34332	6.33564	6.35121	6.32664	6.41384	6.36299	6.38655	6.3698	6.39867	6.36102	6.29226	6.32811	6.32575	6.33864	6.23686	6.35914	6.36675	6.34944	6.37784	6.30333
EIF3D	6.44666	6.42969	6.44413	6.46829	6.45694	6.45756	6.44681	6.45218	6.43126	6.4247	6.45346	6.46465	6.45101	6.47326	6.42127	6.45514	6.46558	6.45786	6.4474	6.45617
CYRIB	6.19057	6.20782	6.19358	6.22784	6.20369	6.17411	6.15915	6.1693	6.15603	6.17908	6.20934	6.20193	6.19694	6.19034	6.2034	6.14903	6.13524	6.14949	6.11061	6.1423
DDX19A	6.27458	6.19175	6.24182	6.28773	6.28411	6.23433	6.25981	6.27139	6.23552	6.26701	6.26978	6.28208	6.27391	6.24986	6.2319	6.18101	6.26657	6.22389	6.17401	6.15243
ADAM9	6.04548	6.00485	6.03361	6.00577	6.05647	6.02364	6.06986	6.00366	6.0635	6.01718	6.03006	6.02006	5.98178	6.02033	5.95943	5.96963	6.01077	5.98823	6.0147	5.9552
MCAM	6.29355	6.27099	6.28243	6.25753	6.26431	6.24814	6.26249	6.26793	6.22981	6.22589	6.21537	6.26816	6.25178	6.23975	6.20929	6.30457	6.32944	6.30785	6.33509	6.33066
MFGE8	6.25981	6.28317	6.33663	6.2715	6.30875	6.29549	6.30627	6.26987	6.34231	6.30857	6.24656	6.24627	6.19205	6.21896	6.20846	6.27552	6.24793	6.20542	6.25916	6.21097
CAPZA2	6.13685	6.13711	6.08661	6.15531	6.11044	6.10684	6.10385	6.16139	6.1441	6.11061	6.09949	6.09194	6.08011	6.08121	6.08772	6.08962	6.09495	6.14512	6.07933	6.11786
DBNL	6.21537	6.20614	6.15881	6.15255	6.19237	6.15074	6.15202	6.15217	6.18433	6.15304	6.18499	6.17256	6.21327	6.23079	6.18432	6.12602	6.12515	6.18414	6.18775	6.1441
HDHD2	5.8162	5.83439	5.83316	5.81853	5.77761	5.80016	5.74792	5.77731	5.78461	5.76708	5.79132	5.82608	5.82414	5.83343	5.86831	5.85089	5.83775	5.82959	5.8438	5.89591
THRAP3	6.44719	6.38945	6.38526	6.40233	6.44803	6.40471	6.45431	6.43435	6.45348	6.47806	6.33767	6.3596	6.40544	6.42815	6.33424	6.33135	6.3954	6.39576	6.38246	6.34494
PARK7	7.00036	6.96845	6.91788	6.93899	6.9686	6.90518	6.92046	7.00602	6.93239	6.93541	6.95619	6.99879	7.04793	6.99402	7.01254	6.9601	6.98895	7.04251	7.0116	6.99387
AP1G1	6.30493	6.31654	6.31137	6.32197	6.33927	6.31541	6.30214	6.33882	6.31388	6.30496	6.30359	6.31652	6.33278	6.30518	6.29595	6.33654	6.32089	6.33078	6.32283	6.29865
PSMA1	6.76362	6.7422	6.74012	6.75219	6.7668	6.71564	6.74048	6.7446	6.72315	6.65391	6.70924	6.65368	6.72725	6.72114	6.64463	6.73643	6.76095	6.75409	6.75992	6.74562
SH3PXD2B	6.12087	6.12766	6.12869	6.19284	6.17555	6.2073	6.19445	6.19159	6.2343	6.19769	6.18321	6.16994	6.1944	6.23451	6.21111	6.17396	6.16929	6.16412	6.10005	6.11451
SNX1	6.21665	6.217	6.20169	6.22792	6.24505	6.24106	6.2432	6.26186	6.23874	6.21904	6.21681	6.23379	6.23934	6.20653	6.21915	6.21182	6.21384	6.22764	6.20551	6.19665
GTF3C4	6.01532	5.96191	5.98541	5.96961	5.97921	5.95389	5.98308	5.97136	5.97312	5.95834	5.96285	5.96941	5.9711	5.98498	5.95606	5.97025	6.02196	5.99532	6.02698	6.01773
VAC14	6.14695	6.17219	6.16201	6.224	6.17159	6.13463	6.11795	6.15915	6.11181	6.14176	6.14078	6.14315	6.16819	6.07746	6.14352	6.17947	6.1491	6.16146	6.09718	6.14662
GSPT1	6.48846	6.48231	6.51511	6.5047	6.53355	6.51471	6.4631	6.46502	6.48137	6.45896	6.49335	6.48376	6.47069	6.48439	6.47647	6.53627	6.54098	6.50115	6.51361	6.4903
XRN2	6.17193	6.13679	6.18136	6.24701	6.23135	6.22185	6.25829	6.20985	6.21264	6.1823	6.19185	6.21198	6.17297	6.13281	6.15087	6.19678	6.23053	6.19542	6.1241	6.13419
VPS35L	5.88922	5.87415	5.88029	5.91721	5.89316	5.89436	5.91497	5.89383	5.89156	5.89624	5.88961	5.91281	5.8944	5.89615	5.90211	5.87719	5.89494	5.87991	5.86016	5.88593
BTAF1	5.85372	5.85618	5.85089	5.86573	5.89352	5.89017	5.8678	5.89297	5.87557	5.86189	5.86419	5.85452	5.87476	5.87556	5.83648	5.8803	5.88188	5.87825	5.8742	5.85458
ARHGAP5	5.89935	5.90867	5.86706	5.85922	5.93055	5.86928	5.84829	5.89794	5.86801	5.89848	5.86846	5.85799	5.8998	5.86536	5.86593	5.87038	5.86347	5.89714	5.91454	5.83492
BCL2L13	6.11904	6.06507	6.04878	6.08726	6.12589	6.07338	6.10996	6.12956	6.11944	6.09658	6.08458	6.09113	6.13775	6.11132	6.07672	6.00955	6.06976	6.09975	6.04407	6.00643
RHOT2	6.14944	6.0947	6.09006	6.09164	5.98458	6.06729	6.02126	6.06036	6.05995	6.04194	6.13862	6.06347	6.09374	6.1078	6.16043	6.06278	6.12488	6.12782	6.11011	6.19626
CLPX	6.2404	6.14647	6.19993	6.23198	6.2324	6.19313	6.23009	6.20379	6.23643	6.18381	6.2064	6.23232	6.19743	6.21968	6.18718	6.14532	6.2355	6.18469	6.1389	6.15588
RAB14	6.78271	6.79947	6.75498	6.80592	6.73473	6.75351	6.75148	6.76278	6.79327	6.76479	6.75423	6.7459	6.75629	6.73882	6.77257	6.72305	6.7099	6.75276	6.7011	6.769
PABPC1	6.77947	6.78399	6.7935	6.78396	6.82483	6.82969	6.81702	6.82302	6.8098	6.83242	6.7859	6.79951	6.795	6.81036	6.77796	6.85472	6.8508	6.84445	6.85453	6.81787
ABCE1	6.43353	6.42878	6.43501	6.49102	6.44563	6.45723	6.47467	6.47494	6.43506	6.42707	6.45374	6.48085	6.47644	6.46288	6.47986	6.47714	6.4906	6.4761	6.43176	6.47173
PCBP2	6.38608	6.39115	6.37863	6.38269	6.42551	6.37443	6.36528	6.39062	6.35738	6.35868	6.37261	6.39979	6.40896	6.37317	6.39913	6.4059	6.39677	6.40871	6.40378	6.38828
CRYZ	6.43197	6.47069	6.45096	6.36231	6.45697	6.39233	6.37646	6.39108	6.38903	6.37645	6.41169	6.4061	6.41163	6.44026	6.42195	6.45144	6.41164	6.42935	6.50706	6.43033
GAPVD1	5.89925	5.89122	5.86464	5.81804	5.88932	5.86486	5.88225	5.89881	5.86643	5.8425	5.84522	5.84868	5.87911	5.87115	5.83878	5.91483	5.92595	5.94902	5.97614	5.92718
ACOT7	6.1912	6.22642	6.17678	6.23389	6.21253	6.18269	6.14588	6.18927	6.1439	6.14084	6.18409	6.19877	6.2107	6.17629	6.17845	6.15616	6.11378	6.16638	6.09961	6.12288
DNPEP	5.74656	5.73301	5.70419	5.67586	5.67129	5.72769	5.68045	5.74414	5.72705	5.68704	5.75494	5.73395	5.76129	5.7185	5.77273	5.73453	5.76071	5.77912	5.78911	5.79986
GRHPR	6.27878	6.3101	6.30395	6.23936	6.27094	6.27582	6.26055	6.27067	6.26502	6.2594	6.28981	6.27102	6.28134	6.29611	6.29358	6.32185	6.28896	6.29242	6.34621	6.32923
DLAT	6.53895	6.5205	6.5168	6.52112	6.53805	6.50161	6.50065	6.52705	6.49553	6.50603	6.5297	6.55578	6.55217	6.51337	6.52101	6.53344	6.56274	6.55508	6.55297	6.53559
EPS15	5.89359	5.89133	5.85983	5.85669	5.85937	5.86688	5.87222	5.88247	5.90572	5.85267	5.85629	5.85523	5.88375	5.88637	5.89029	5.85681	5.85792	5.88482	5.89995	5.90436
PPP2R2A	6.36107	6.3728	6.39992	6.35927	6.38538	6.33896	6.33643	6.31996	6.32778	6.33204	6.3365	6.37737	6.33873	6.35546	6.36929	6.39173	6.38472	6.34816	6.39702	6.37251
USP47	6.1062	6.09365	6.0884	6.07078	6.09261	6.0758	6.05762	6.07519	6.05529	6.06105	6.06095	6.07287	6.07142	6.07581	6.08641	6.07966	6.09002	6.09614	6.12198	6.09538
VPS18	6.04143	6.07568	6.05754	6.05816	6.05796	6.07125	6.0535	6.06818	6.0678	6.07267	6.03069	6.03761	6.05097	6.04033	6.06288	6.09853	6.05981	6.07488	6.07871	6.08349
TARDBP	6.26539	6.24525	6.29712	6.26864	6.30657	6.27587	6.24967	6.216	6.26776	6.23051	6.2246	6.27767	6.20804	6.21745	6.19711	6.31592	6.33239	6.28486	6.31216	6.27588
NSDHL	6.56576	6.52724	6.55263	6.57578	6.5806	6.55426	6.55496	6.55026	6.55931	6.56806	6.56808	6.5785	6.55866	6.58315	6.54389	6.51951	6.55664	6.53529	6.50386	6.49365
COPS2	6.37255	6.41841	6.39736	6.38638	6.27882	6.36225	6.33363	6.37172	6.36043	6.45893	6.4163	6.40594	6.40918	6.41005	6.52254	6.4251	6.38732	6.40274	6.4067	6.49495
SUCLA2	6.50882	6.50121	6.5248	6.48389	6.51198	6.47648	6.48853	6.46183	6.46937	6.47917	6.48066	6.48339	6.44752	6.46191	6.46372	6.46725	6.47338	6.45627	6.48605	6.45742
MSH6	6.09839	6.07192	6.12494	6.17524	6.15621	6.16593	6.15555	6.14168	6.14624	6.11615	6.11306	6.16476	6.14174	6.15899	6.09466	6.17597	6.1948	6.14061	6.09323	6.10996
ETFDH	5.88568	5.86253	5.84896	5.88354	5.88991	5.88819	5.90057	5.92858	5.87253	5.8785	5.86698	5.86742	5.89176	5.8569	5.85845	5.88389	5.89793	5.91273	5.87712	5.87747
ABCB6	5.96891	5.99443	5.98168	5.98504	5.96884	5.99018	5.96258	5.97589	5.99132	5.97637	5.97739	5.94731	5.96233	5.97076	5.95078	5.99234	5.96563	5.97321	5.96697	5.9969
GNAS	6.52912	6.5128	6.53128	6.5275	6.52929	6.51888	6.51007	6.515	6.56945	6.54413	6.54361	6.53234	6.52285	6.57948	6.54512	6.4967	6.50862	6.49212	6.51008	6.50797
RPSA	6.47456	6.4167	6.5268	6.53209	6.59439	6.55839	6.51148	6.50255	6.54166	6.54653	6.56064	6.52976	6.47291	6.49408	6.37414	6.51242	6.57071	6.46699	6.44005	6.36335
CPT2	6.56939	6.5627	6.56653	6.54822	6.52981	6.53922	6.54813	6.53641	6.54161	6.57195	6.56167	6.55766	6.53487	6.53517	6.57887	6.52201	6.5413	6.52721	6.55509	6.57702
EIF4B	6.26413	6.20446	6.19322	6.22394	6.24781	6.21685	6.19396	6.23656	6.24816	6.1948	6.23302	6.22539	6.28418	6.27602	6.24262	6.19111	6.25316	6.26329	6.23717	6.20687
PDAP1	6.74153	6.73653	6.71505	6.66677	6.76231	6.67849	6.70197	6.68592	6.72843	6.64806	6.72369	6.69741	6.72897	6.73552	6.69873	6.66397	6.67341	6.69688	6.75146	6.64596
EPB41L1	5.86568	5.88605	5.84115	5.73883	5.79934	5.70456	5.68566	5.72701	5.74124	5.75327	5.81391	5.7611	5.84357	5.83524	5.83549	5.72699	5.69972	5.78499	5.85158	5.79665
SORT1	6.17086	6.17727	6.20255	6.14079	6.25279	6.22508	6.23536	6.23589	6.23262	6.25991	6.2039	6.20673	6.21546	6.23562	6.18969	6.20824	6.1987	6.17955	6.23175	6.13221
SLC25A5	7.16603	7.17072	7.16115	7.20222	7.16988	7.17627	7.16375	7.18872	7.15645	7.16274	7.15594	7.15715	7.17217	7.13665	7.15324	7.17636	7.17253	7.18018	7.16978	7.18757
PDCD4	6.32123	6.36488	6.25765	6.32129	6.39952	6.35633	6.31777	6.42476	6.30847	6.2985	6.32206	6.33884	6.37512	6.33601	6.29809	6.4185	6.38082	6.48077	6.41713	6.3378
ITGB8	5.94748	5.97133	5.89314	5.87983	5.9674	5.94945	5.93178	5.98374	6.00531	5.9415	5.91019	5.88665	5.93373	5.93809	5.8876	5.9563	5.93862	6.01092	6.01824	5.94117
TOMM40	6.33249	6.3368	6.34824	6.36551	6.38513	6.34927	6.35339	6.36653	6.3631	6.36312	6.33261	6.36151	6.32641	6.33639	6.30565	6.3821	6.37701	6.35854	6.33801	6.32959
SDF4	6.45665	6.37685	6.38803	6.3314	6.38739	6.39733	6.36686	6.41469	6.43608	6.39941	6.38069	6.35978	6.41952	6.43404	6.39938	6.36292	6.44723	6.43485	6.48084	6.42945
SLC25A4	6.57934	6.5839	6.56957	6.58664	6.58062	6.54232	6.53101	6.55061	6.55373	6.55975	6.59797	6.60228	6.56066	6.55255	6.5508	6.49349	6.4988	6.51401	6.48064	6.48927
EIF3I	6.65902	6.64233	6.66535	6.66805	6.65427	6.674	6.66283	6.65497	6.63284	6.66382	6.67799	6.69466	6.67823	6.67896	6.69233	6.69475	6.70845	6.68031	6.68548	6.69178
ASPH	6.29367	6.30245	6.32642	6.3261	6.32855	6.32015	6.30904	6.3019	6.31538	6.31489	6.29719	6.28983	6.28432	6.31736	6.29243	6.31759	6.31657	6.28814	6.28704	6.28287
DHX30	5.9338	5.94154	5.9351	5.96148	5.98347	5.99083	5.95381	5.98913	5.968	5.96266	5.92039	5.92237	5.95689	5.95227	5.89474	5.99619	5.995	5.99189	5.97196	5.95346
HEATR5A	6.08682	6.09649	6.08698	6.08971	6.09566	6.08737	6.08064	6.08947	6.07734	6.07501	6.07125	6.0817	6.08866	6.10513	6.09673	6.11925	6.10243	6.10953	6.12623	6.11292
MSH2	6.29963	6.26514	6.27149	6.28481	6.29403	6.30631	6.3118	6.32665	6.30575	6.31058	6.30877	6.30645	6.31208	6.31081	6.27509	6.30666	6.33633	6.32954	6.32329	6.31549
RAB5C	6.37629	6.38189	6.36281	6.27476	6.32879	6.3411	6.30056	6.34148	6.31191	6.32112	6.35365	6.32058	6.34928	6.32714	6.3461	6.36319	6.35469	6.38083	6.45613	6.40422
CDC42BPB	5.75534	5.78759	5.76561	5.78044	5.77049	5.79545	5.75214	5.80368	5.78744	5.74591	5.74774	5.76903	5.79055	5.78995	5.78538	5.82719	5.7941	5.81898	5.80508	5.8127
PTCD3	6.13112	6.10133	6.11828	6.13413	6.15468	6.13114	6.14747	6.13412	6.11559	6.11011	6.13907	6.15283	6.13414	6.13967	6.13258	6.12937	6.15437	6.13442	6.11945	6.1145
EXOC1	6.15839	6.19139	6.14783	6.18247	6.17795	6.17402	6.14441	6.18278	6.17761	6.16853	6.16427	6.17402	6.19941	6.19789	6.19792	6.1893	6.15139	6.20977	6.16912	6.17477
C1QBP	6.96238	6.9936	6.92875	6.91623	6.96799	6.95782	6.97354	6.98592	6.97001	6.96617	6.93718	6.90609	6.96336	6.94707	6.94372	6.95998	6.94335	6.99816	7.00479	6.97366
FAM114A2	6.06278	6.03828	6.04342	6.08552	6.09158	6.06178	6.07772	6.08025	6.06852	6.05211	6.04728	6.05682	6.0805	6.04134	6.03037	6.05005	6.07243	6.06303	6.02508	6.01536
HNRNPA2B1	6.85133	6.82624	6.87744	6.86362	6.84868	6.93035	6.93208	6.89637	6.93887	7.00168	6.8645	6.93087	6.87227	6.91645	6.88913	6.90668	6.92449	6.88359	6.89487	6.92236
TWF2	6.03071	6.00965	6.01767	6.03835	6.01954	6.00078	6.01495	6.03318	5.99808	6.00728	6.07174	6.08052	6.07839	6.03784	6.0548	6.03001	6.04396	6.03784	6.01443	6.03364
PSPH	6.32294	6.33695	6.27583	6.36318	6.27036	6.34936	6.34066	6.41259	6.33408	6.34987	6.30197	6.34698	6.40625	6.35695	6.33706	6.39353	6.38616	6.43883	6.34572	6.43335
MAT2A	6.64245	6.62658	6.63444	6.55783	6.64934	6.6097	6.63183	6.64493	6.63513	6.5875	6.59689	6.61485	6.63884	6.62639	6.59688	6.6687	6.68502	6.68834	6.73841	6.6641
BCAP31	6.91467	6.95507	6.94885	6.92871	6.92431	6.90731	6.91626	6.88762	6.96393	6.96034	6.92073	6.88537	6.88493	6.96463	6.93495	6.89506	6.85593	6.86521	6.88328	6.8772
TWF1	6.36985	6.32527	6.3643	6.36819	6.37221	6.30486	6.31739	6.29805	6.3341	6.29595	6.35281	6.34818	6.30411	6.29527	6.29387	6.26275	6.31199	6.27479	6.26566	6.26026
SF3A1	6.19692	6.15456	6.16899	6.18212	6.15029	6.17079	6.18687	6.18849	6.22667	6.23566	6.16255	6.20369	6.19569	6.24098	6.22636	6.16341	6.20292	6.18694	6.1944	6.22031
PCNA	6.48809	6.4163	6.49691	6.53946	6.52861	6.5005	6.5425	6.50563	6.49466	6.49613	6.45616	6.54494	6.49333	6.49455	6.44998	6.4981	6.56356	6.49621	6.43622	6.45088
RPA1	6.25335	6.22796	6.25926	6.21165	6.20748	6.2562	6.25272	6.24164	6.31739	6.27678	6.25727	6.26421	6.24273	6.30055	6.23427	6.27953	6.30455	6.27709	6.32346	6.32694
CTPS1	6.37689	6.41365	6.41295	6.45036	6.46994	6.44218	6.39804	6.41535	6.38961	6.37762	6.40214	6.42899	6.42383	6.41597	6.41186	6.50191	6.45905	6.46702	6.42343	6.4023
BZW2	6.27531	6.24279	6.25617	6.31198	6.2709	6.25273	6.27192	6.27756	6.24069	6.24975	6.25289	6.2972	6.28829	6.27505	6.28234	6.30311	6.33347	6.31102	6.25617	6.29312
EIF3M	6.12142	6.11587	6.13657	6.14705	6.14911	6.13034	6.13231	6.13633	6.11823	6.11119	6.12777	6.14093	6.14767	6.13844	6.13304	6.14315	6.14539	6.13566	6.12758	6.12964
PGM2	6.39843	6.38638	6.38643	6.40345	6.40507	6.37976	6.3531	6.37156	6.35011	6.35085	6.39916	6.37768	6.37888	6.35566	6.36223	6.37546	6.38583	6.37932	6.37641	6.37153
ALDH1B1	6.08127	6.04558	6.05526	6.11176	6.07978	6.06936	6.0404	6.08838	6.07601	6.05888	6.07716	6.05119	6.08002	6.05282	6.0509	6.0809	6.10689	6.093	6.04287	6.07015
BCS1L	6.12947	6.12928	6.14186	6.13764	6.12899	6.1192	6.12178	6.11241	6.1139	6.10972	6.14319	6.14881	6.12232	6.13769	6.12727	6.14074	6.14494	6.11999	6.1448	6.13917
NT5C	5.95582	5.98163	5.91918	6.02149	5.97299	5.98059	5.95549	5.9818	5.97026	5.95216	5.95899	5.98253	5.98849	5.97002	6.00168	6.01648	5.99298	6.05452	5.94632	6.00901
MATR3	6.49703	6.50239	6.50373	6.43067	6.53764	6.55222	6.51426	6.51496	6.55931	6.54684	6.46274	6.45954	6.46523	6.48294	6.40462	6.5427	6.53611	6.53872	6.60405	6.50282
CNPY3	6.30457	6.28359	6.24994	6.32158	6.11124	6.20345	6.2256	6.2297	6.20348	6.28632	6.21066	6.25751	6.30988	6.19844	6.32435	6.2634	6.28322	6.32461	6.23189	6.39776
ADH5	6.95153	6.98773	6.97205	6.96137	6.92536	6.92256	6.9134	6.94288	6.93939	6.92716	6.93338	6.94221	6.94977	6.9503	6.97485	6.97177	6.93895	6.95325	6.95767	7.00277
KYAT3	6.16599	6.12421	6.18065	6.20517	6.20029	6.15297	6.19088	6.13195	6.14798	6.1364	6.20494	6.17202	6.12126	6.14207	6.1055	6.11294	6.15189	6.09929	6.06814	6.06202
EPHA3	6.01727	6.01211	6.02219	6.0278	6.03777	6.07175	6.05606	6.05892	6.05091	6.03322	6.00788	6.0052	6.0107	6.02027	6.00027	6.05407	6.04582	6.03771	6.03655	6.01763
PPP4R2	5.51773	5.48543	5.4813	5.508	5.43147	5.47093	5.46172	5.55044	5.50939	5.51155	5.43041	5.41318	5.48263	5.4631	5.53157	5.45574	5.49395	5.48711	5.46687	5.54698
TMED9	6.59311	6.52146	6.58245	6.59474	6.58989	6.60147	6.64272	6.56483	6.64016	6.60537	6.60964	6.60153	6.54554	6.60162	6.54292	6.48981	6.56189	6.50422	6.47264	6.48559
ARPC5	6.20595	6.26359	6.17015	6.17926	6.14554	6.1546	6.13487	6.19545	6.18424	6.17162	6.16973	6.16085	6.22134	6.20156	6.22539	6.19624	6.15316	6.23226	6.21339	6.25115
ENAH	6.41414	6.37383	6.38595	6.34693	6.36554	6.32418	6.35385	6.33868	6.3734	6.33104	6.32945	6.35664	6.35787	6.36408	6.35281	6.32782	6.37195	6.35742	6.40198	6.38759
HTT	5.75861	5.73966	5.74791	5.77443	5.77299	5.78598	5.80123	5.77456	5.80878	5.76897	5.75024	5.75897	5.75177	5.76697	5.75726	5.74939	5.76618	5.75004	5.73968	5.73788
FABP7	6.86839	6.84352	6.83815	6.86682	6.88757	6.84706	6.8703	6.84971	6.87634	6.82935	6.82655	6.82826	6.81424	6.81673	6.78387	6.77837	6.80446	6.82604	6.78056	6.75879
CS	6.89983	6.87847	6.87449	6.88036	6.8739	6.86687	6.8967	6.90268	6.86007	6.88282	6.86102	6.87726	6.87488	6.85288	6.88061	6.85667	6.87615	6.88396	6.87663	6.88387
CORO1C	6.30575	6.26993	6.32719	6.32995	6.32249	6.34862	6.31879	6.29343	6.34129	6.33138	6.30623	6.33998	6.2911	6.3416	6.3242	6.31491	6.34686	6.2886	6.29195	6.30392
HSDL2	6.50999	6.51584	6.48925	6.4733	6.49535	6.46166	6.45959	6.48316	6.46427	6.47113	6.45397	6.46669	6.46687	6.44798	6.44574	6.47028	6.47373	6.4975	6.51419	6.48868
RTN1	6.44525	6.43654	6.37469	6.33849	6.33434	6.29891	6.42569	6.34018	6.41046	6.37899	6.33741	6.3858	6.34174	6.33204	6.35863	6.19962	6.22699	6.31222	6.33383	6.3298
DNAAF5	6.18721	6.18548	6.17526	6.18607	6.20828	6.20656	6.18293	6.22088	6.14843	6.16247	6.19131	6.20415	6.22074	6.18563	6.20021	6.23512	6.23095	6.24193	6.24187	6.21567
GNAQ	6.29043	6.29685	6.26607	6.25834	6.24455	6.19765	6.1943	6.2078	6.21512	6.20261	6.25264	6.22865	6.2326	6.23616	6.21328	6.19876	6.19829	6.22215	6.23441	6.24901
RNF20	6.12802	6.1435	6.13382	6.17936	6.14675	6.17303	6.16248	6.1708	6.18211	6.21046	6.13388	6.14237	6.14441	6.14666	6.15332	6.16471	6.1449	6.1523	6.13338	6.15711
HGS	6.26247	6.26443	6.22204	6.226	6.22435	6.2096	6.19878	6.25746	6.22932	6.23669	6.23263	6.22126	6.27	6.23671	6.23842	6.21438	6.2207	6.25852	6.25959	6.26144
ERC1	6.15685	6.16517	6.10236	6.08893	6.14928	6.10598	6.08778	6.12599	6.11592	6.10266	6.11084	6.10586	6.14173	6.13258	6.12888	6.09575	6.09645	6.14831	6.16104	6.10839
ABHD16A	5.8871	5.89551	5.84043	5.88421	5.83497	5.8924	5.87938	5.95155	5.89136	5.89238	5.84104	5.87435	5.93349	5.88022	5.92361	5.90707	5.89738	5.96471	5.90136	5.95602
RPS3A	7.18717	7.21318	7.27016	7.25462	7.26948	7.28337	7.25831	7.24555	7.2435	7.25813	7.23794	7.24899	7.23066	7.24614	7.23464	7.34185	7.30928	7.25651	7.26471	7.2499
SNX27	6.01928	6.04145	5.95834	6.02196	6.03282	6.03431	6.00723	6.09366	6.04046	6.0191	6.01615	6.00096	6.05141	6.02723	6.00265	6.04336	6.02592	6.12066	6.03608	6.02466
SLC27A1	6.00359	6.00054	5.9817	5.96067	5.91183	5.96752	5.98551	6.00718	5.98379	6.05197	5.96643	5.98622	5.99304	5.96128	6.07544	5.98036	5.99233	6.00712	6.02584	6.05755
APPL2	5.7747	5.79135	5.69448	5.74031	5.79467	5.74657	5.72954	5.81657	5.75267	5.77518	5.72605	5.72108	5.78187	5.74888	5.78502	5.73569	5.71908	5.81553	5.76383	5.71839
CYB5R3	6.38606	6.4198	6.34954	6.36089	6.2881	6.36816	6.32046	6.39703	6.33711	6.38083	6.29885	6.30712	6.3607	6.29024	6.36482	6.39802	6.36341	6.43316	6.41812	6.47737
PMPCA	6.32764	6.3629	6.30842	6.34412	6.33602	6.30892	6.27644	6.32582	6.26768	6.29059	6.32638	6.32513	6.32757	6.30089	6.31998	6.32127	6.30076	6.33774	6.31442	6.31599
TRIO	5.57564	5.52061	5.48799	5.56035	5.53501	5.46936	5.47533	5.542	5.49217	5.48297	5.51728	5.55383	5.5465	5.5259	5.5374	5.50284	5.57296	5.59949	5.51849	5.54528
EEF1B2	6.56031	6.54537	6.54031	6.5573	6.5199	6.52607	6.5645	6.52145	6.57305	6.56529	6.56934	6.56649	6.60362	6.60557	6.61876	6.51424	6.54003	6.54199	6.52903	6.56722
TMPO	6.13646	6.07271	6.06829	6.09916	6.12674	6.09479	6.1066	6.13258	6.13394	6.09684	5.96919	6.12961	6.12895	6.09169	6.09945	6.09838	6.1472	6.14991	6.12492	6.09848
PRDX5	6.30594	6.26603	6.27687	6.19429	6.05292	6.27907	6.35547	6.28998	6.30827	6.51333	6.17227	6.26449	6.24166	6.29152	6.41546	6.15187	6.20331	6.19473	6.25183	6.35797
ATP5F1C	6.91017	6.83616	6.89307	6.89145	6.91727	6.86963	6.94341	6.87706	6.8864	6.89331	6.92083	6.90064	6.86741	6.87253	6.84573	6.82799	6.9002	6.84828	6.83947	6.8089
KPNA4	6.13683	6.11438	6.13759	6.14727	6.16752	6.15408	6.15189	6.14803	6.15509	6.13643	6.15859	6.14617	6.13822	6.13693	6.12119	6.11866	6.13976	6.1239	6.10607	6.0926
VPS33A	6.03314	6.02288	5.99545	5.98766	5.99349	5.98108	5.96671	5.99155	5.99032	5.99143	5.99573	5.9863	6.03334	6.01136	6.02831	5.99441	6.00936	6.036	6.04261	6.04804
CSNK2A1	6.18917	6.17377	6.21881	6.23432	6.17981	6.20275	6.19025	6.17428	6.16803	6.18612	6.20395	6.24634	6.20418	6.19683	6.25002	6.22895	6.24302	6.19175	6.19057	6.23785
PSMD5	6.30999	6.29488	6.28687	6.29155	6.35851	6.32322	6.29002	6.33582	6.28602	6.28718	6.31444	6.34104	6.32639	6.30316	6.303	6.3561	6.36702	6.38086	6.36512	6.30783
KDM3B	6.06761	6.04522	6.04534	6.00847	6.03363	6.03265	6.03135	6.02194	6.05365	6.00001	6.04101	6.05336	6.06904	6.08137	6.06079	6.05819	6.07724	6.07773	6.12464	6.10039
DNAJA1	6.21542	6.17341	6.16875	6.21869	6.17481	6.20632	6.23991	6.21924	6.23508	6.23763	6.19899	6.24515	6.22736	6.25281	6.27503	6.18801	6.22487	6.22509	6.188	6.23107
EIF2A	6.01485	5.98501	5.97873	6.01999	6.07268	6.06452	6.08894	6.06542	6.04857	6.06241	6.066	6.05229	6.04764	6.06503	6.02936	6.03447	6.05866	6.07461	6.0337	5.97357
CASK	6.29676	6.31484	6.28832	6.26403	6.23111	6.23066	6.21159	6.24491	6.24025	6.30632	6.26668	6.25841	6.27149	6.2946	6.32594	6.24729	6.23151	6.25137	6.28169	6.3051
SAMHD1	6.28558	6.26917	6.279	6.25548	6.27222	6.30055	6.32688	6.29337	6.30041	6.28664	6.27526	6.2716	6.26819	6.26877	6.25062	6.30681	6.32607	6.31518	6.35454	6.32581
GSS	6.62607	6.66267	6.66809	6.65647	6.66149	6.65324	6.63704	6.64594	6.63907	6.64571	6.64721	6.66328	6.67304	6.65508	6.67545	6.6689	6.63325	6.62689	6.64098	6.63556
RAP1B	6.48953	6.51547	6.53862	6.51876	6.46254	6.51188	6.46732	6.48912	6.54174	6.50295	6.50138	6.49317	6.4855	6.49851	6.50209	6.44858	6.4305	6.40554	6.4061	6.46082
LARS2	6.16539	6.08459	6.03483	6.09436	6.09039	6.10018	6.09499	6.13512	6.12404	6.07733	6.15638	6.10618	6.13879	6.11694	6.08161	6.00798	6.08116	6.13079	6.06624	6.07632
OXSR1	5.97702	5.96436	5.99325	5.93502	5.95831	5.92577	5.9454	5.94241	5.93264	5.90853	5.97575	5.99436	6.02936	5.9922	6.00483	5.97086	5.97801	5.96654	6.00503	5.99212
MYCBP2	5.21216	5.37436	5.27715	5.36522	5.38585	5.33994	5.3411	5.34269	5.32947	5.30737	5.33591	5.31633	5.30718	5.32707	5.28894	5.52322	5.39522	5.48416	5.40116	5.37419
PNP	6.22896	6.22334	6.23395	6.29648	6.21685	6.2449	6.29917	6.29111	6.28465	6.30769	6.21876	6.28631	6.27012	6.24657	6.28902	6.29206	6.29032	6.27887	6.22166	6.29053
TPM2	6.58853	6.55842	6.48225	6.49679	6.48174	6.53599	6.54554	6.57372	6.58302	6.5638	6.55462	6.49946	6.5845	6.6052	6.57438	6.43807	6.47234	6.55217	6.54844	6.55162
CPSF6	6.32591	6.31701	6.31647	6.26502	6.32647	6.30316	6.31277	6.31137	6.32402	6.30733	6.27996	6.3126	6.29553	6.31182	6.28354	6.34075	6.35661	6.35289	6.41312	6.34107
SEPTIN6	5.50686	5.53692	5.51389	5.498	5.5185	5.50916	5.493	5.51702	5.49874	5.49904	5.49732	5.51745	5.50083	5.48541	5.49013	5.48278	5.46889	5.47738	5.49874	5.4736
RPS6	6.85706	6.81621	6.90135	6.87612	6.88335	6.9094	6.92066	6.83027	6.88623	6.89937	6.933	6.90173	6.82348	6.88602	6.85569	6.86629	6.90247	6.82138	6.84993	6.8443
MYO9B	6.03429	6.02467	6.00711	5.98906	5.98785	6.04045	5.98387	6.04979	5.99165	6.02311	5.98881	5.99527	6.02081	6.00604	6.02843	6.04388	6.06077	6.06714	6.08911	6.08895
CYC1	6.25319	6.22861	6.21457	6.18922	6.11652	6.19147	6.20003	6.24123	6.18027	6.1874	6.18612	6.23044	6.26266	6.22106	6.29402	6.26393	6.28283	6.30475	6.30415	6.35449
RRP12	5.98877	6.05616	6.02849	5.99571	5.97023	6.02797	5.98718	6.00313	6.02533	6.02754	5.99904	5.9929	6.01876	6.03102	6.03173	6.08067	6.02334	6.04365	6.07967	6.0949
ASMTL	6.06446	6.12713	6.07964	6.13233	6.13326	6.10446	6.07497	6.10727	6.06534	6.07676	6.07183	6.10861	6.10673	6.07393	6.09454	6.14231	6.07864	6.1221	6.07733	6.07102
CCDC88A	6.01099	5.98865	5.98083	5.9413	5.99657	5.93701	5.95195	5.95626	5.95683	5.93161	5.9535	5.96568	5.97062	5.98331	5.95575	5.96532	5.9864	5.99255	6.05639	5.98466
BAG6	5.88037	5.88747	5.84563	5.83372	5.81258	5.85528	5.80722	5.87635	5.85153	5.81992	5.84383	5.84104	5.88983	5.87895	5.88336	5.87852	5.87705	5.90958	5.92739	5.93413
PPP1CA	6.43886	6.43292	6.44759	6.48264	6.45483	6.46021	6.45959	6.45199	6.48143	6.44762	6.43405	6.44298	6.43285	6.43421	6.42505	6.42938	6.4333	6.42193	6.39118	6.41349
RPL7A	6.76956	6.70153	6.75995	6.82185	6.85875	6.83633	6.84468	6.79921	6.8493	6.81684	6.82347	6.78609	6.73529	6.78793	6.6463	6.75279	6.82263	6.78681	6.68927	6.63759
GCC2	5.76288	5.77969	5.69476	5.72088	5.76013	5.76627	5.7162	5.79447	5.75411	5.76063	5.71719	5.7086	5.75897	5.73074	5.74612	5.7635	5.74167	5.82039	5.80192	5.76513
ADAR	6.56584	6.51678	6.53941	6.57008	6.55907	6.58634	6.5795	6.55881	6.59434	6.58894	6.54453	6.54948	6.53054	6.54289	6.51075	6.52144	6.57178	6.54216	6.51382	6.5318
GRSF1	5.87838	5.8193	5.82406	5.87598	5.87624	5.90271	5.92692	5.90857	5.90535	5.88583	5.81455	5.85125	5.85024	5.84298	5.82089	5.84793	5.89623	5.89876	5.83866	5.84554
DBT	5.88938	5.8684	5.85504	5.88274	5.87977	5.8545	5.85641	5.85803	5.85545	5.88444	5.8622	5.87631	5.85311	5.84055	5.87029	5.82575	5.84369	5.8532	5.82435	5.83735
NPLOC4	5.91792	5.88622	5.89002	5.90242	5.93575	5.90552	5.92236	5.92346	5.94026	5.90289	5.90603	5.88992	5.90669	5.91287	5.84829	5.87182	5.89961	5.8993	5.87974	5.84107
NOP58	5.94648	5.92417	5.97718	6.01166	6.00532	6.02421	6.01884	6.01065	6.04311	6.03105	5.9732	5.97267	5.94543	5.99188	5.92321	5.97646	5.99382	5.94793	5.90822	5.91336
CSK	6.23932	6.24806	6.22844	6.26322	6.2396	6.19501	6.18673	6.21387	6.20924	6.21394	6.21698	6.21759	6.22274	6.22326	6.23289	6.21197	6.19956	6.21901	6.19272	6.20996
IGF2BP3	6.32107	6.32991	6.36656	6.33112	6.36406	6.38629	6.34767	6.33755	6.37404	6.36826	6.34467	6.34745	6.31858	6.35593	6.30919	6.40459	6.39437	6.35406	6.39544	6.35997
NAGK	6.21901	6.21695	6.22832	6.19451	6.1117	6.1063	6.1445	6.1114	6.17684	6.15718	6.11265	6.15463	6.1332	6.17507	6.24189	6.15261	6.1431	6.13788	6.16797	6.23993
HMOX2	6.02384	6.01602	6.02443	6.02353	6.02339	5.98776	5.99139	5.99176	5.99828	5.97851	6.00402	6.00374	6.01924	6.00971	5.99803	5.99367	5.99835	5.99231	5.99498	6.00086
COPE	5.79207	5.79423	5.78484	5.74799	5.87766	5.82535	5.8312	5.82896	5.77978	5.81991	5.78386	5.80332	5.82287	5.76121	5.77653	5.83506	5.83035	5.8396	5.8799	5.753
CLPTM1	5.86176	5.75912	5.82142	5.81663	5.85651	5.84363	5.90338	5.85215	5.8444	5.8084	5.76614	5.79973	5.79856	5.78786	5.76344	5.78204	5.88511	5.8243	5.82853	5.78544
ANP32A	7.12784	7.07841	7.05984	7.08427	7.0975	7.0876	7.15671	7.12451	7.15471	7.11399	7.06993	7.0651	7.10188	7.11778	7.06321	6.98717	7.03816	7.06182	7.0396	7.02474
FDXR	6.35436	6.39233	6.35309	6.41076	6.40673	6.43909	6.38707	6.43116	6.37647	6.38059	6.36157	6.39199	6.40261	6.36928	6.36462	6.41375	6.37782	6.41662	6.35952	6.35481
CCDC6	6.05998	6.08809	6.01116	6.06023	6.03972	6.01584	5.95301	6.03696	5.9546	6.00874	6.02768	5.98428	6.05579	5.97902	6.02811	6.00195	5.97232	6.04754	5.9859	6.01336
ZRANB2	5.91936	5.86862	5.90898	5.92753	5.91376	5.93293	5.9378	5.88168	6.00031	5.88691	5.93882	5.89801	5.89273	5.9398	5.85683	5.85775	5.90871	5.87466	5.85294	5.8627
SMC1A	6.13408	6.1217	6.15523	6.12574	6.15296	6.17753	6.17697	6.15812	6.16669	6.17569	6.1528	6.16393	6.1495	6.17921	6.13628	6.19407	6.20606	6.17178	6.21227	6.18651
IVD	6.53699	6.50488	6.48284	6.53945	6.45298	6.45277	6.49613	6.51587	6.50051	6.47341	6.474	6.50225	6.52876	6.48992	6.52859	6.49592	6.51568	6.53893	6.48547	6.56373
SLC4A4	6.06485	6.09805	6.0329	6.09191	6.00904	6.07675	6.02589	6.08888	6.06264	6.12271	6.02706	5.99053	6.06014	6.02216	6.1057	6.02111	5.9928	6.05222	5.98288	6.07747
GAA	6.11964	6.14278	6.03968	6.01789	5.97697	6.00555	5.99283	6.0723	6.07431	6.09628	6.10821	5.98909	6.12112	6.14605	6.11875	5.98207	5.95663	6.07275	6.08217	6.11698
TM9SF2	6.18697	6.17068	6.18707	6.22781	6.22573	6.21735	6.23614	6.20641	6.22247	6.1895	6.21166	6.21373	6.20529	6.26373	6.16161	6.15889	6.17472	6.15857	6.11009	6.12911
HEXB	6.65577	6.63601	6.64867	6.63382	6.64419	6.60469	6.62073	6.61657	6.64947	6.60544	6.58848	6.59682	6.57893	6.57185	6.56198	6.58547	6.6042	6.59118	6.61332	6.59781
ACSS3	6.11743	6.10627	6.12687	6.13348	6.12887	6.0885	6.12574	6.08437	6.09718	6.06221	6.13754	6.14092	6.12402	6.157	6.12627	6.14365	6.1593	6.1362	6.1315	6.13878
SNX6	6.46299	6.43894	6.40524	6.46159	6.45855	6.45327	6.4841	6.4688	6.46851	6.45113	6.4604	6.45455	6.46656	6.44676	6.4379	6.39585	6.41733	6.44797	6.39207	6.40497
PPP2R5D	6.31445	6.3138	6.29582	6.27445	6.27678	6.25011	6.24537	6.28215	6.26899	6.26737	6.26181	6.28877	6.28308	6.27232	6.27156	6.2737	6.28019	6.29496	6.3228	6.32093
SCCPDH	6.37686	6.3408	6.34377	6.31222	6.35204	6.34922	6.36353	6.35124	6.34531	6.33347	6.37788	6.35249	6.34873	6.36473	6.33927	6.3087	6.34327	6.34063	6.37449	6.33479
POLR2A	5.87204	5.8577	5.85557	5.88077	5.86955	5.89139	5.8839	5.88513	5.93251	5.91929	5.83631	5.87269	5.84973	5.86696	5.83423	5.86537	5.87283	5.87641	5.85682	5.87571
CORO2B	6.37419	6.36039	6.33986	6.40335	6.41325	6.39572	6.38582	6.3893	6.3971	6.3871	6.38698	6.36895	6.37701	6.36608	6.35861	6.3329	6.34917	6.36817	6.31419	6.28817
UBE2O	5.98721	5.96502	5.94142	5.97333	6.03948	5.97996	5.96478	5.99369	5.95649	5.96424	5.97669	5.98764	6.00591	5.96014	5.95276	5.97434	6.00237	6.01605	5.98198	5.9117
PPA2	6.47813	6.47094	6.49199	6.47121	6.46131	6.44089	6.44334	6.42882	6.41437	6.41591	6.46141	6.43438	6.42947	6.41735	6.43066	6.49366	6.50437	6.4793	6.50996	6.51538
CKMT1A	5.72492	5.72488	5.65269	5.68574	5.69995	5.68541	5.67819	5.73439	5.72122	5.75056	5.66192	5.66399	5.70104	5.67409	5.68303	5.67919	5.67272	5.74777	5.70263	5.6965
TRIM2	6.15371	6.19975	6.14482	6.1024	6.17231	6.08568	6.05205	6.09525	6.0862	6.10373	6.09791	6.11432	6.12586	6.15142	6.13572	6.10868	6.07592	6.12171	6.15513	6.09411
SACM1L	6.13237	6.15352	6.177	6.16997	6.1121	6.15102	6.16257	6.12515	6.12926	6.18226	6.12845	6.13694	6.11308	6.12302	6.15778	6.17948	6.1528	6.1274	6.13771	6.20204
SF1	5.89248	5.84651	5.84249	5.81926	5.87452	5.8689	5.89822	5.88341	5.93232	5.85449	5.8363	5.85162	5.86436	5.88655	5.8082	5.8128	5.86179	5.85825	5.88355	5.84537
MTREX	6.1185	6.11468	6.1241	6.14572	6.16773	6.15079	6.14282	6.15211	6.15671	6.14748	6.1149	6.14823	6.14594	6.15941	6.11405	6.16956	6.17554	6.15937	6.15522	6.13138
NCAM2	6.03733	6.05007	5.99866	6.02934	6.01942	5.98403	6.02519	6.00303	5.99084	6.03858	5.97948	5.99455	6.03081	5.98198	5.99469	5.97283	5.95602	6.00926	5.97212	5.98067
CUL4B	6.30779	6.31181	6.30962	6.31694	6.32289	6.29816	6.28548	6.32457	6.28877	6.30344	6.29564	6.2909	6.29457	6.27925	6.2804	6.30534	6.30084	6.30119	6.30085	6.2991
NUP210	6.15473	6.11814	6.118	6.10837	6.13019	6.11352	6.12108	6.12717	6.13065	6.11881	6.08677	6.10331	6.10483	6.10031	6.09505	6.09896	6.1309	6.13077	6.16007	6.12219
MLEC	6.31263	6.2782	6.26615	6.34808	6.32607	6.28386	6.31791	6.31153	6.27854	6.29039	6.27838	6.3207	6.28768	6.25615	6.26871	6.2882	6.32337	6.34357	6.24869	6.27736
SPATA5	5.79559	5.83163	5.80965	5.82321	5.8034	5.80844	5.79146	5.84113	5.77665	5.78006	5.78639	5.80418	5.82997	5.80918	5.84624	5.87475	5.84027	5.861	5.84883	5.86892
LRPAP1	6.68224	6.65494	6.6279	6.64768	6.64841	6.65587	6.65226	6.68131	6.64996	6.6614	6.67046	6.62097	6.68041	6.65231	6.64841	6.55362	6.58317	6.62365	6.58768	6.58943
DECR1	6.58634	6.57475	6.46025	6.46264	6.55017	6.50449	6.53674	6.56547	6.57385	6.51154	6.4689	6.39869	6.52601	6.51271	6.42068	6.33673	6.35997	6.49902	6.48232	6.38967
IPO4	6.14657	6.13434	6.02061	6.11191	6.13307	6.13161	6.11468	6.2315	6.10371	6.10508	6.11699	6.11219	6.1804	6.07781	6.11905	6.19191	6.20817	6.30044	6.21268	6.19465
ATL3	6.12505	6.09055	6.07823	6.09729	6.09805	6.08968	6.0999	6.13068	6.10237	6.12467	6.10165	6.10051	6.09668	6.09797	6.09704	6.07737	6.11286	6.1297	6.11391	6.1069
PSMD6	6.47202	6.49656	6.55534	6.59413	6.52432	6.56038	6.58675	6.55782	6.57128	6.56128	6.52211	6.56237	6.53017	6.52422	6.54622	6.56094	6.53576	6.48582	6.42644	6.50064
GSTM2	6.2977	6.29364	6.3194	6.32783	6.28969	6.28208	6.30927	6.25605	6.2714	6.26462	6.26652	6.28252	6.24874	6.24863	6.25982	6.26652	6.26801	6.24948	6.24754	6.27608
PSMB4	6.04951	6.11394	6.05153	5.94533	5.90666	5.98693	5.93141	5.97756	5.96638	5.91949	6.09156	5.91177	6.05028	6.19045	6.06431	6.06442	5.99981	6.06793	6.1509	6.16443
DFFA	5.88049	5.90326	5.82962	5.81325	5.84249	5.84556	5.81389	5.88143	5.8593	5.82553	5.88691	5.8424	5.89818	5.8896	5.82648	5.85258	5.8156	5.89711	5.91426	5.88776
CLCC1	6.18322	6.16404	6.1564	6.17458	6.15255	6.15055	6.14501	6.19994	6.19456	6.17584	6.14496	6.14891	6.1841	6.18502	6.16293	6.14204	6.16744	6.16781	6.1401	6.17365
MRPL1	6.12314	6.06228	6.06887	6.10885	6.12833	6.08952	6.09161	6.12444	6.0654	6.08782	6.09256	6.12026	6.10798	6.07736	6.09131	6.10098	6.15973	6.15555	6.11253	6.09421
FABP5	6.89867	6.92378	6.89198	6.94157	7.01461	6.98135	6.99814	6.97737	7.10235	6.83197	6.91286	6.88512	6.92379	6.92841	6.76498	6.90328	6.87344	6.91163	6.85797	6.7524
EIF3J	6.14764	6.14537	6.09074	6.1578	6.18554	6.13404	6.14797	6.1349	6.13536	6.13037	6.13545	6.12981	6.13576	6.16049	6.14047	6.13923	6.14922	6.18887	6.13514	6.10611
STXBP3	6.17299	6.14727	6.16355	6.17529	6.16187	6.17346	6.19654	6.17274	6.17153	6.18914	6.15772	6.16937	6.14839	6.15042	6.17436	6.14167	6.16313	6.13965	6.1444	6.15406
SUGT1	6.35197	6.30796	6.37029	6.34	6.3891	6.35164	6.38384	6.32033	6.34659	6.31926	6.33011	6.386	6.32116	6.36179	6.31753	6.35214	6.3937	6.3303	6.36843	6.31017
CRAT	6.12067	6.15915	6.17681	6.07707	6.17281	6.1393	6.11394	6.11347	6.11261	6.11341	6.09889	6.13139	6.12226	6.14811	6.1355	6.2194	6.18089	6.1683	6.25018	6.15785
SFXN3	6.16497	6.1235	6.09385	6.12494	6.13744	6.17049	6.14128	6.1977	6.18836	6.15543	6.22507	6.18165	6.22118	6.16973	6.13972	6.11085	6.15853	6.18066	6.15188	6.13982
EXOC8	5.99091	5.98417	5.97295	6.00604	5.99327	5.95847	5.96143	5.95852	5.95449	5.96379	5.97847	5.9521	5.98283	5.9501	5.97533	5.94968	5.9505	5.9616	5.92497	5.94355
IDE	5.99287	5.9614	5.94217	6.01598	6.06571	6.00573	5.99908	6.05906	6.00128	5.9612	6.01381	6.02657	6.03767	5.99469	5.95241	6.05218	6.07888	6.09776	6.02346	5.97319
VPS11	5.91982	5.92369	5.84113	5.90996	5.89071	5.90135	5.88168	5.95002	5.88612	5.91764	5.88947	5.88944	5.94203	5.90203	5.91883	5.9231	5.91541	5.99258	5.93376	5.95095
NME1	7.02386	7.0208	7.04757	7.1306	7.10985	7.09311	7.10758	7.08778	7.11859	7.0584	7.08798	7.0949	7.09791	7.08435	7.07986	7.05657	7.06347	7.05148	6.93293	6.95787
ATL1	5.92908	5.93833	5.85173	5.91001	5.88398	5.82623	5.82374	5.89687	5.89263	5.8799	5.8891	5.89958	5.92545	5.89304	5.90595	5.81634	5.80518	5.89676	5.83383	5.85718
NXN	5.88107	5.9251	5.85142	5.88852	5.86905	5.88967	5.80359	5.9225	5.84786	5.86127	5.83408	5.83129	5.92465	5.85514	5.89934	5.89416	5.85451	5.92283	5.88839	5.91235
PRPS2	6.17387	6.14093	6.1427	6.20775	6.18411	6.19446	6.21217	6.17856	6.1571	6.14432	6.20221	6.16749	6.18288	6.20554	6.16302	6.11092	6.15423	6.14049	6.0703	6.0967
DNM1	5.79174	5.7968	5.65121	5.60734	5.67449	5.48262	5.50059	5.6687	5.58459	5.63049	5.66189	5.64576	5.71806	5.67537	5.70652	5.53977	5.52973	5.70864	5.7202	5.6611
PAPSS1	6.43779	6.428	6.46341	6.48847	6.54149	6.50482	6.50817	6.48672	6.47542	6.46914	6.41477	6.46474	6.43943	6.40407	6.35376	6.49129	6.4985	6.4663	6.442	6.37731
DLST	6.58016	6.53307	6.52149	6.55957	6.60017	6.54131	6.57225	6.59971	6.58139	6.57861	6.56877	6.58065	6.59749	6.56836	6.53735	6.51192	6.56488	6.58002	6.53979	6.50345
UNC45A	5.94549	5.94446	5.89072	5.93724	5.91652	5.929	5.92338	5.95369	5.89594	5.92365	5.91554	5.95311	5.96826	5.93491	5.97283	5.9781	5.97948	6.0298	5.98646	6.0079
COL6A1	6.00152	6.00079	6.00552	5.95138	5.96978	5.95282	5.96033	5.96288	5.9732	5.97039	5.9796	5.97042	5.94892	5.98473	5.95105	5.95799	5.95581	5.95949	6.00017	5.98826
RCC2	6.55059	6.542	6.54836	6.5393	6.58775	6.57364	6.55357	6.57253	6.52767	6.56783	6.57522	6.57056	6.56975	6.55938	6.56567	6.6215	6.6293	6.6277	6.63855	6.59091
EIF2B5	5.97242	5.97348	5.98037	5.98123	5.97283	5.94685	5.9789	5.96792	5.912	5.95941	5.93855	5.99087	5.97978	5.92741	5.99683	6.0183	6.02675	6.00438	6.01058	6.02038
KLC4	5.71975	5.74271	5.7356	5.6982	5.78461	5.72696	5.7128	5.71942	5.71137	5.70431	5.71617	5.72035	5.73378	5.7192	5.70367	5.76955	5.74334	5.75559	5.79615	5.70109
ITPA	6.04769	6.03383	6.05483	6.07123	6.03662	6.05231	6.03798	6.03583	6.0536	6.05079	6.02826	6.10376	6.04549	6.0625	6.08161	6.08008	6.1128	6.06236	6.04458	6.08894
PACSIN2	6.30951	6.37657	6.38864	6.29321	6.30989	6.33664	6.27764	6.30386	6.29054	6.28238	6.29565	6.33608	6.34278	6.37197	6.40158	6.46723	6.41331	6.40218	6.47057	6.46328
GNPDA2	5.7034	5.7372	5.77825	5.70963	5.72096	5.68874	5.70643	5.68945	5.70557	5.6893	5.69079	5.72658	5.69464	5.72161	5.73347	5.7551	5.7064	5.68493	5.72818	5.72348
ESD	6.34804	6.36132	6.35514	6.40422	6.39336	6.35622	6.33476	6.33807	6.29986	6.30941	6.35649	6.32954	6.32425	6.25792	6.2381	6.33979	6.32876	6.32912	6.27071	6.29409
GIT1	5.88435	5.88286	5.84978	5.91115	5.90016	5.87216	5.87273	5.88241	5.87538	5.84833	5.87356	5.90825	5.92285	5.92252	5.94039	5.88817	5.8846	5.91811	5.85132	5.87993
RAB5A	6.10818	6.12965	5.9881	6.02442	6.16512	6.09705	6.10745	6.24626	6.0798	6.09708	6.04158	6.05427	6.15265	6.0584	6.01459	6.12467	6.09741	6.25421	6.18365	6.04227
RAB11B	6.8246	6.76621	6.8394	6.77264	6.77098	6.81856	6.81496	6.74425	6.81267	6.78619	6.75542	6.78338	6.72523	6.74813	6.76115	6.72051	6.77427	6.70429	6.77107	6.76936
PEBP1	6.84123	6.86624	6.86045	6.81493	6.93353	6.82911	6.88458	6.82974	6.83852	6.79544	6.84867	6.86272	6.87159	6.83218	6.7763	6.80784	6.78802	6.80019	6.82485	6.68536
TUBG1	6.09087	6.08684	6.08474	6.09624	6.13885	6.11189	6.12338	6.15663	6.08206	6.06494	6.08639	6.1155	6.12878	6.0944	6.08835	6.13112	6.1324	6.15379	6.12207	6.08177
CDC42EP4	5.98806	5.96439	5.91847	5.86036	5.89496	5.89048	5.90864	5.94931	5.94301	5.96248	5.88914	5.94808	5.98026	5.97495	6.007	5.94241	5.96368	6.01263	6.05148	6.03425
PGAM2	5.91025	5.88409	5.85675	5.91858	5.85404	5.82456	5.83453	5.87401	5.82893	5.82972	5.9765	5.92388	5.91842	5.94746	5.92695	5.81822	5.83898	5.87426	5.79911	5.87251
MYG1	6.10429	6.06484	6.05703	6.09137	6.08684	6.101	6.0602	6.11308	6.07639	6.10708	6.10342	6.10023	6.11627	6.0879	6.12877	6.06622	6.11773	6.10839	6.07926	6.08162
GCLC	5.7901	5.80516	5.78634	5.79307	5.86381	5.80686	5.82229	5.82096	5.82692	5.78511	5.76882	5.81126	5.80929	5.83223	5.76977	5.86786	5.84925	5.86678	5.8566	5.78672
SFXN1	6.6622	6.58755	6.55919	6.61599	6.67088	6.67828	6.74139	6.68272	6.66289	6.67278	6.67862	6.66645	6.60207	6.60538	6.56672	6.54941	6.62904	6.66396	6.59617	6.53278
QDPR	6.35078	6.34204	6.37435	6.39571	6.37231	6.36771	6.37971	6.33734	6.38506	6.35751	6.3881	6.36512	6.33123	6.34839	6.33089	6.3298	6.34009	6.30319	6.27868	6.2916
COQ8B	5.77084	5.74422	5.76077	5.75682	5.70693	5.71019	5.75717	5.73456	5.71227	5.69825	5.71653	5.75378	5.73284	5.74522	5.74225	5.776	5.80481	5.77669	5.77635	5.83451
RAB5B	5.8387	5.82324	5.82513	5.84288	5.73567	5.78008	5.81807	5.77183	5.80426	5.7818	5.78332	5.80166	5.74533	5.7465	5.78004	5.75285	5.76893	5.77992	5.74597	5.8483
PPP1R12A	5.99529	5.97431	5.94113	5.94016	5.95642	5.97516	5.96887	5.96697	5.97042	5.94964	5.95882	5.94381	5.96406	5.96166	5.95436	5.93027	5.94314	5.96899	5.97871	5.95443
DDX5	6.55638	6.54842	6.61059	6.63942	6.58406	6.64355	6.6334	6.58328	6.65445	6.63862	6.58931	6.59683	6.5856	6.63716	6.58056	6.59799	6.60224	6.54013	6.52451	6.57188
ARFGEF1	6.02378	6.0389	6.01065	6.01857	6.04761	6.00594	5.99758	6.01121	5.99948	5.97918	5.99906	6.0067	6.02385	6.01436	5.99509	6.03119	6.01716	6.0398	6.04814	6.01712
PRKAR2B	6.05946	6.08584	5.9963	6.01526	6.08945	5.98169	5.97039	6.01974	6.04519	6.0064	6.03931	6.03612	6.03624	6.07608	5.9896	5.90818	5.88166	5.9877	5.95146	5.87331
PPP1CC	5.78068	5.75769	5.7581	5.7204	5.78982	5.76064	5.72803	5.74955	5.79159	5.70284	5.78603	5.72326	5.72666	5.78509	5.64373	5.71722	5.73506	5.73671	5.77196	5.71564
CMPK1	6.00049	5.99029	6.03351	6.04829	6.03047	6.00861	6.02341	5.98485	6.07676	6.01512	6.0086	6.02751	6.00805	6.06288	6.02123	5.98973	5.99859	5.96255	5.94521	5.9671
PRPF6	6.31241	6.34478	6.32843	6.31523	6.33471	6.36843	6.33903	6.36083	6.37309	6.3584	6.3019	6.32085	6.3383	6.36087	6.29586	6.38682	6.35615	6.37381	6.3926	6.38
BAX	6.16614	6.08315	6.04822	6.11813	6.00653	6.1211	6.13032	6.12282	6.14059	6.11165	6.17098	6.08259	6.1279	6.11374	6.13271	5.91008	6.01405	6.05464	5.95855	6.08608
PSME1	6.71845	6.72093	6.66558	6.64356	6.63941	6.61279	6.61358	6.66378	6.67542	6.61299	6.6845	6.6366	6.7144	6.70656	6.66017	6.63519	6.63459	6.68926	6.71017	6.7146
ABHD10	6.34555	6.30487	6.3084	6.33388	6.38603	6.33447	6.34358	6.42282	6.34356	6.31331	6.33146	6.3739	6.40986	6.42404	6.31676	6.34542	6.37832	6.37718	6.34435	6.29547
FAM98B	6.24422	6.25118	6.21617	6.19755	6.29546	6.27195	6.24278	6.27942	6.26959	6.25322	6.22474	6.21273	6.23417	6.20718	6.16808	6.28027	6.27228	6.30931	6.32384	6.23701
TNPO3	6.20714	6.22362	6.16204	6.19798	6.21743	6.18727	6.17626	6.23304	6.18043	6.16855	6.19265	6.18199	6.22302	6.21565	6.19071	6.20084	6.1855	6.2497	6.21425	6.19734
ACBD3	6.05365	6.09465	5.98168	6.02458	6.01081	6.03774	5.97428	6.06267	6.03339	6.02555	6.06537	5.99045	6.11237	6.05059	6.05006	6.04038	6.00123	6.12247	6.06787	6.08989
MAPRE1	6.75106	6.73595	6.74305	6.70231	6.73162	6.69566	6.69393	6.68867	6.77026	6.7468	6.75339	6.74365	6.75613	6.78941	6.78603	6.66733	6.68272	6.67559	6.71935	6.68834
PDE12	5.79057	5.78317	5.78031	5.7579	5.80901	5.81003	5.73966	5.82629	5.74495	5.77672	5.78219	5.79422	5.81411	5.7606	5.81714	5.83728	5.84626	5.84519	5.85705	5.818
NDUFA9	6.4583	6.4066	6.45828	6.50121	6.49898	6.49574	6.49768	6.45317	6.44603	6.45376	6.49841	6.49849	6.45514	6.46439	6.44675	6.42121	6.46973	6.41839	6.36309	6.37525
GLUL	6.80238	6.78947	6.82345	6.80243	6.83627	6.82378	6.79708	6.81074	6.78045	6.77309	6.77579	6.8034	6.80138	6.80316	6.78742	6.88756	6.89419	6.8594	6.88151	6.84883
HOOK3	5.97913	5.97011	5.979	5.94315	5.93838	5.94125	5.93232	5.92488	5.93966	5.92501	5.95047	5.93775	5.9477	5.97407	5.9707	5.95478	5.96268	5.95573	5.99631	6.00173
ACTR2	6.27322	6.27796	6.30538	6.3082	6.2592	6.23016	6.23754	6.21676	6.22556	6.24999	6.21532	6.26703	6.2302	6.242	6.28273	6.28388	6.27592	6.24773	6.23833	6.28732
ABCC4	5.75517	5.77038	5.74316	5.76106	5.77878	5.78589	5.75417	5.78954	5.76973	5.73479	5.77221	5.77104	5.78827	5.75607	5.75062	5.7767	5.76155	5.78563	5.76878	5.76152
VAV2	5.88875	5.87762	5.83624	5.87812	5.87259	5.90236	5.91134	5.94362	5.91942	5.87237	5.85312	5.8598	5.898	5.86696	5.86413	5.89673	5.90708	5.94549	5.91178	5.91387
TTC28	5.77762	5.76628	5.73245	5.8494	5.75285	5.71303	5.73154	5.76786	5.60454	5.73239	5.77492	5.78383	5.80053	5.80441	5.80953	5.74406	5.7563	5.79008	5.66236	5.76775
TSR1	5.93688	5.92213	5.98606	6.00504	6.01893	6.00194	6.02137	5.99037	5.95076	5.96063	5.95004	6.01376	5.99248	5.99441	5.96563	6.06167	6.0758	6.01417	6.00312	5.97555
MOGS	6.44339	6.43036	6.4176	6.32077	6.39827	6.40348	6.3826	6.4161	6.37489	6.38172	6.33465	6.38193	6.39954	6.34914	6.37832	6.43665	6.44365	6.46352	6.52483	6.47492
TOM1	5.64638	5.65013	5.61756	5.64517	5.61918	5.63356	5.60787	5.66436	5.69855	5.55422	5.62547	5.61697	5.66251	5.66556	5.57001	5.6325	5.63304	5.67009	5.64245	5.6756
SYMPK	6.10892	6.06058	6.09889	6.03005	6.12362	6.05127	6.0489	6.065	6.07341	6.02197	6.07258	6.08827	6.06951	6.1158	6.0075	6.10026	6.14701	6.10588	6.17298	6.08922
BIN1	5.79789	5.75007	5.71037	5.76452	5.73115	5.6881	5.73108	5.753	5.70477	5.72368	5.73905	5.7739	5.79857	5.7674	5.77054	5.66875	5.72272	5.76769	5.70698	5.73302
PPID	6.07546	6.03353	6.06064	6.07695	6.08001	6.03165	6.00249	6.03304	6.01414	6.0002	6.06843	6.10438	6.07113	6.09186	6.04877	6.05924	6.11171	6.0717	6.06558	6.05769
STX12	6.31399	6.32217	6.21434	6.16647	6.1996	6.20159	6.25589	6.251	6.31024	6.25551	6.22353	6.14684	6.23935	6.22747	6.23782	6.09806	6.09778	6.22301	6.2662	6.22695
CDK5RAP3	6.17255	6.15232	6.16595	6.16295	6.1731	6.17176	6.17718	6.16295	6.11321	6.13787	6.17397	6.18775	6.17864	6.11918	6.16598	6.18383	6.20657	6.19445	6.21601	6.1847
RPLP2	6.48222	6.46331	6.43144	6.44486	6.47282	6.50359	6.48112	6.48084	6.5651	6.4428	6.51469	6.44382	6.51313	6.55734	6.46749	6.38408	6.3953	6.43137	6.41975	6.3951
GNA13	6.4086	6.4442	6.38685	6.37655	6.35852	6.36649	6.30926	6.37533	6.36241	6.38458	6.39979	6.3659	6.39653	6.40899	6.43642	6.3789	6.36196	6.39502	6.40784	6.42053
DLG1	6.06991	6.06824	6.02133	5.99953	6.0264	5.9981	5.98982	6.01877	6.0127	5.99058	6.0059	6.02246	6.03456	6.04177	6.0088	5.99343	6.0001	6.04981	6.06682	6.04407
PPP3CA	6.23898	6.21576	6.21141	6.22683	6.21828	6.14181	6.17302	6.18381	6.14988	6.15823	6.15629	6.2006	6.20484	6.17381	6.17765	6.18928	6.19711	6.2046	6.19505	6.19894
PSMD4	6.15429	6.12558	6.14884	6.17916	6.1749	6.14146	6.08849	6.13919	6.14735	6.13983	6.15814	6.11758	6.14949	6.12447	6.11449	6.13437	6.17875	6.1478	6.11008	6.11158
ETFB	6.74991	6.64692	6.68016	6.73163	6.64444	6.7052	6.71711	6.69559	6.72454	6.70832	6.77895	6.72404	6.70739	6.70909	6.7185	6.56705	6.67712	6.64906	6.58539	6.67496
NDUFS2	6.20644	6.17093	6.23258	6.17825	6.19435	6.20522	6.1717	6.17596	6.17847	6.1907	6.23055	6.1999	6.19078	6.20596	6.21108	6.18977	6.23041	6.16926	6.21317	6.19503
BCAT1	6.2769	6.30469	6.30715	6.35323	6.29775	6.32225	6.32678	6.32839	6.28714	6.2959	6.31757	6.33271	6.35056	6.33885	6.34309	6.34426	6.31807	6.3207	6.28351	6.32264
PSMD13	6.65025	6.64933	6.66511	6.6772	6.69829	6.67641	6.65651	6.68026	6.68691	6.66364	6.65953	6.65969	6.67124	6.68076	6.63747	6.68198	6.68832	6.66707	6.66909	6.64206
KLC2	5.65695	5.58123	5.58215	5.60737	5.57726	5.53443	5.53534	5.60456	5.56612	5.53875	5.55934	5.62306	5.62836	5.59449	5.64354	5.56756	5.64031	5.6379	5.60972	5.64283
AP3B2	5.78371	5.77312	5.72689	5.76097	5.69965	5.73187	5.7324	5.77245	5.74982	5.75701	5.71811	5.7294	5.77877	5.72307	5.81131	5.72072	5.72363	5.77521	5.7436	5.79139
WDR19	5.70972	5.73029	5.71039	5.72336	5.74706	5.74586	5.7017	5.72869	5.73188	5.71753	5.70426	5.7231	5.73499	5.74045	5.73308	5.75226	5.7232	5.73744	5.73512	5.71616
NUP88	6.07688	6.06234	6.08629	6.06226	6.10651	6.07626	6.10117	6.08589	6.08582	6.05824	6.05893	6.06721	6.05066	6.07348	6.03212	6.073	6.08718	6.06674	6.10357	6.04661
WDR44	5.82216	5.8242	5.81967	5.78148	5.80344	5.7693	5.76617	5.76422	5.809	5.76357	5.832	5.80203	5.8297	5.82322	5.83864	5.78965	5.78676	5.79398	5.84193	5.81759
ITGB4	5.9261	5.93466	5.87288	5.83805	5.9179	5.8682	5.85917	5.90234	5.91449	5.87891	5.87647	5.89259	5.90979	5.93169	5.85628	5.87358	5.86549	5.9242	5.95689	5.89104
MAPK3	6.17633	6.2477	6.16976	6.19083	6.12823	6.16196	6.11194	6.2067	6.18227	6.2478	6.12778	6.13834	6.20073	6.18456	6.2559	6.21645	6.14516	6.21724	6.19078	6.24603
DNAJA2	6.29701	6.29007	6.31317	6.34562	6.29795	6.29924	6.30371	6.28988	6.29922	6.26949	6.31123	6.33107	6.31864	6.34202	6.34646	6.33173	6.33894	6.31287	6.28675	6.34671
SMARCB1	5.84662	5.86465	5.81671	5.8494	5.88318	5.91369	5.87291	5.92342	5.85327	5.91502	5.87657	5.86245	5.88418	5.87914	5.84952	5.92176	5.90031	5.95306	5.928	5.88523
BUB3	6.25127	6.23764	6.26217	6.30539	6.24692	6.31849	6.32735	6.31723	6.30112	6.34796	6.24922	6.27001	6.2652	6.2427	6.28348	6.3105	6.32636	6.29727	6.26371	6.31905
MPST	6.31722	6.28262	6.31432	6.37377	6.37339	6.33469	6.38979	6.33805	6.32019	6.32297	6.31763	6.36967	6.34094	6.33706	6.35053	6.35689	6.39452	6.35324	6.29178	6.29384
HNRNPC	6.41862	6.44024	6.45688	6.44468	6.43321	6.52798	6.52785	6.45479	6.51903	6.55109	6.36432	6.40136	6.37373	6.41439	6.37004	6.46025	6.43093	6.41107	6.4263	6.44275
VPS16	6.00383	6.05378	6.02213	6.02457	6.01917	5.87176	5.93171	5.982	6.29683	6.03191	6.016	5.99844	6.02144	6.0061	6.02015	6.04893	6.00774	6.02756	6.03941	6.03743
RPS2	7.02697	7.05849	7.06569	7.07629	7.08149	7.0962	7.06265	7.08765	7.04869	7.06727	7.06247	7.06702	7.06798	7.06567	7.0471	7.16437	7.13347	7.13513	7.11752	7.1126
PRPSAP2	5.98947	6.01994	6.01677	5.98303	5.99299	5.98068	5.9714	5.97443	5.98382	5.96464	5.97522	6.02792	5.99134	6.01765	6.00908	6.03255	6.01554	5.99954	6.03688	6.02434
EPB41L3	6.19775	6.22031	6.15545	6.13031	6.13873	6.1251	6.10692	6.16132	6.21652	6.19066	6.06184	6.02631	6.09682	6.04271	6.07511	6.08166	6.06668	6.13323	6.16654	6.1548
FDFT1	6.2091	6.17311	6.16216	6.19676	6.20297	6.14127	6.15333	6.18769	6.16329	6.14849	6.16571	6.19098	6.20519	6.21383	6.18985	6.15931	6.19219	6.20501	6.17819	6.17371
CYFIP2	5.5845	5.55056	5.58524	5.5326	5.57499	5.5429	5.56338	5.55105	5.59778	5.57856	5.55977	5.57911	5.57036	5.59084	5.57568	5.52851	5.5532	5.52736	5.58413	5.53022
ZMPSTE24	6.40455	6.36967	6.39647	6.39294	6.40246	6.39835	6.41676	6.39098	6.38869	6.38135	6.44399	6.39865	6.38261	6.40095	6.37124	6.36927	6.39657	6.36689	6.37802	6.36787
NSFL1C	6.33109	6.31106	6.30333	6.29618	6.30335	6.25259	6.27535	6.26304	6.29475	6.25227	6.30804	6.3261	6.32855	6.38653	6.35046	6.26847	6.29496	6.3008	6.32556	6.3044
ACADM	6.55955	6.5236	6.55257	6.55571	6.56067	6.53367	6.55951	6.53197	6.54717	6.52149	6.52633	6.55739	6.52267	6.52022	6.52453	6.53168	6.57187	6.53264	6.53426	6.53935
DDAH2	6.52737	6.54032	6.52128	6.42089	6.51197	6.44844	6.43861	6.45988	6.46299	6.47018	6.45756	6.47268	6.48953	6.46391	6.48779	6.49962	6.48787	6.5128	6.58868	6.51383
TAGLN2	6.50103	6.46045	6.51026	6.47708	6.46873	6.44773	6.47146	6.43331	6.53072	6.4957	6.48293	6.51169	6.4643	6.48129	6.47506	6.43596	6.48087	6.42911	6.46725	6.47823
TPM1	6.52436	6.55505	6.46562	6.38938	6.45361	6.43638	6.42944	6.46328	6.48201	6.45458	6.46413	6.4115	6.48085	6.5131	6.47335	6.43685	6.40425	6.50305	6.57603	6.50403
TUBGCP2	5.77543	5.77273	5.78556	5.78031	5.82133	5.77095	5.76538	5.77894	5.77807	5.77244	5.75943	5.79471	5.7787	5.78859	5.76673	5.82442	5.823	5.80333	5.81645	5.77812
RPLP0	6.95765	6.95094	6.97456	6.97635	7.00924	7.01819	7.01208	6.98913	6.98944	7.02031	7.01574	7.00696	6.97744	7.00274	6.96308	7.00354	7.00701	6.99352	6.98939	6.95665
ARFGAP1	5.93538	5.90058	5.84335	5.90791	5.89238	5.85911	5.89487	5.92933	5.84514	5.85213	5.86739	5.91351	5.96115	5.84565	5.87804	5.89426	5.92957	5.98175	5.9291	5.93984
RPL10	6.55324	6.57693	6.5667	6.59667	6.5618	6.6404	6.66329	6.59668	6.63163	6.63525	6.59568	6.60539	6.56442	6.5901	6.60975	6.60362	6.58191	6.58971	6.5605	6.59531
HIBCH	6.7405	6.74638	6.7407	6.73816	6.70293	6.68894	6.68112	6.70259	6.69154	6.71329	6.71997	6.71546	6.72704	6.75049	6.75097	6.7024	6.69463	6.70463	6.7084	6.73915
PSMA5	6.48743	6.44414	6.46587	6.48913	6.39069	6.40108	6.41966	6.43915	6.40738	6.33263	6.49889	6.4669	6.45318	6.42778	6.47636	6.43697	6.47801	6.45988	6.43508	6.53605
ADSL	6.03747	6.01218	6.02533	6.07815	6.09773	6.06934	6.08361	6.07591	6.04903	6.0184	6.0551	6.05977	6.06628	6.04118	6.02685	6.05744	6.0824	6.06303	6.00539	5.99922
HNMT	6.42259	6.43965	6.43247	6.42693	6.42655	6.42459	6.39312	6.39793	6.37445	6.38347	6.50577	6.46346	6.45811	6.47574	6.47961	6.43502	6.41971	6.41773	6.43977	6.4335
RAB2B	6.01443	5.98212	6.05095	5.85026	5.99147	5.93037	5.96575	5.87268	5.93388	5.94493	5.964	5.9219	5.86862	5.93226	5.93883	5.91731	5.94979	5.88741	6.06124	5.92805
FKBP8	6.20904	6.14002	6.14433	6.1647	6.13768	6.15547	6.15978	6.18585	6.20912	6.18741	6.16846	6.18457	6.16292	6.17696	6.17991	6.10465	6.1736	6.16168	6.13756	6.16873
PCYOX1	6.14101	6.09949	6.07187	6.15046	6.12913	6.08219	6.12079	6.09356	6.12096	6.11389	6.1066	6.08333	6.07722	6.09019	6.0603	6.02765	6.07611	6.11125	6.00501	6.03464
TRMT1	5.80049	5.82281	5.78863	5.80375	5.80473	5.81562	5.76669	5.82385	5.81297	5.77633	5.78818	5.75334	5.7978	5.76077	5.7536	5.81987	5.8044	5.82389	5.82735	5.82019
OSBPL8	5.94689	5.91313	5.94519	5.91641	5.95339	5.93151	5.95419	5.91453	5.94533	5.91306	5.95202	5.93136	5.90917	5.93356	5.9143	5.9182	5.94991	5.92	5.95382	5.91453
YLPM1	5.95019	5.9177	5.93257	5.85522	5.94563	5.92516	5.90523	5.92419	5.96088	5.96209	5.90965	5.90017	5.91399	5.93078	5.91178	5.91561	5.95341	5.93714	6.01568	5.92433
SRPRB	6.37826	6.37642	6.38609	6.39634	6.41195	6.42206	6.39152	6.40787	6.37862	6.36056	6.3687	6.40783	6.39882	6.37054	6.35945	6.45531	6.44763	6.44284	6.429	6.41455
GOLGA5	5.66761	5.72847	5.68723	5.66551	5.6906	5.72337	5.69294	5.70586	5.72471	5.70848	5.68908	5.68666	5.70066	5.71883	5.71437	5.76098	5.70109	5.73955	5.76694	5.74348
SOGA3	5.9185	5.93286	5.82274	5.87544	5.82532	5.84888	5.79415	5.91183	5.87989	5.86919	5.87374	5.82673	5.92246	5.88129	5.89268	5.81913	5.81013	5.92348	5.87291	5.91211
CAB39	6.18449	6.18911	6.19503	6.20068	6.18959	6.17313	6.20532	6.17156	6.16607	6.17334	6.17559	6.19696	6.16806	6.16754	6.19052	6.17786	6.17036	6.1578	6.15804	6.16941
GSTM3	6.32752	6.31406	6.32106	6.24869	6.32318	6.25839	6.28192	6.25647	6.26349	6.25766	6.28879	6.28737	6.26652	6.27774	6.27789	6.23889	6.25262	6.24517	6.31498	6.24441
AMPH	5.92474	5.94151	5.85517	5.88295	5.81326	5.73441	5.74301	5.82019	5.83361	5.83773	5.82398	5.81666	5.86908	5.88222	5.90213	5.72765	5.71061	5.81963	5.76891	5.85244
EPHB1	5.37907	5.44286	5.39652	5.3818	5.4354	5.44208	5.39197	5.43055	5.46823	5.41683	5.39626	5.3783	5.3981	5.39597	5.40097	5.44196	5.38096	5.43131	5.46288	5.38617
RAD23B	6.35754	6.38539	6.32268	6.33274	6.35378	6.31614	6.30021	6.33067	6.40732	6.28115	6.31522	6.28308	6.36747	6.38254	6.36467	6.29286	6.26927	6.32953	6.32076	6.30661
AP2M1	6.52159	6.52489	6.51395	6.54492	6.50185	6.49904	6.49749	6.51048	6.53534	6.52755	6.51015	6.53518	6.51271	6.53339	6.51783	6.49467	6.49809	6.50076	6.47352	6.52033
CRKL	6.29939	6.28276	6.292	6.25713	6.3315	6.25136	6.26638	6.24585	6.28668	6.15641	6.27999	6.28575	6.30783	6.33027	6.27408	6.2445	6.2586	6.25556	6.29017	6.21395
SPCS2	6.32301	6.33385	6.32369	6.36345	6.38029	6.39187	6.39601	6.39079	6.35354	6.33332	6.33664	6.34193	6.37162	6.31718	6.28658	6.36985	6.35743	6.37361	6.32293	6.30235
VAPA	6.61459	6.52621	6.55874	6.49547	6.5082	6.42853	6.47303	6.49042	6.48532	6.51657	6.5305	6.55782	6.54752	6.57471	6.55778	6.49076	6.58142	6.5483	6.60241	6.59795
YES1	6.38017	6.42672	6.37204	6.35772	6.35394	6.38026	6.35749	6.42252	6.4053	6.40152	6.3791	6.3593	6.38964	6.40679	6.40583	6.37351	6.3468	6.39716	6.39452	6.4152
MRPL4	5.61629	5.59263	5.41746	5.60758	5.62148	5.66656	5.64081	5.82292	5.61936	5.61953	5.55715	5.58074	5.61338	5.59746	5.55859	5.64091	5.66068	5.79717	5.62989	5.61524
FUBP3	6.00642	5.9844	6.02792	5.98527	5.98074	5.99792	5.94546	5.95619	6.00956	5.97176	5.98924	5.97238	5.96873	6.02491	5.96583	6.02135	6.04987	6.00666	6.05065	6.05092
AKR1B1	6.6107	6.56784	6.5957	6.62451	6.65063	6.5906	6.63283	6.59685	6.62879	6.5832	6.5999	6.61548	6.58213	6.5787	6.53459	6.545	6.59161	6.55818	6.52403	6.48898
NHLRC2	6.12976	6.16088	6.14803	6.13141	6.16375	6.18125	6.1143	6.13381	6.11309	6.13112	6.1115	6.11475	6.12026	6.09855	6.15278	6.20057	6.16503	6.17495	6.19084	6.15917
CCDC93	5.93601	5.9738	5.90779	5.90748	5.89663	5.89825	5.89796	5.92634	5.89491	5.89515	5.87998	5.88978	5.91989	5.88075	5.92487	5.95015	5.91288	5.97546	5.98082	5.99189
GNB4	6.03547	6.02905	6.05318	5.97652	5.30866	5.90244	5.9231	5.87599	5.92405	6.02348	5.99261	5.99765	5.97193	6.00986	6.22225	6.00268	6.01305	6.00758	6.02439	6.27761
ELAC2	5.69519	5.71906	5.70437	5.71687	5.72743	5.73582	5.72248	5.72509	5.72548	5.71499	5.68872	5.67849	5.71507	5.72904	5.67739	5.74677	5.72594	5.7369	5.73732	5.72488
EARS2	6.17991	6.16083	6.16715	6.16057	6.19927	6.18215	6.18478	6.17726	6.15018	6.1474	6.17486	6.18158	6.17715	6.16477	6.17646	6.1941	6.21575	6.20159	6.21414	6.18056
TMED2	6.55771	6.53816	6.49247	6.47579	6.54193	6.55533	6.54754	6.57169	6.49979	6.52736	6.57788	6.54144	6.54632	6.55699	6.51363	6.50273	6.51552	6.56783	6.57957	6.50791
DYNC1LI1	6.18468	6.18827	6.18072	6.16538	6.18923	6.16472	6.15126	6.15388	6.17148	6.14423	6.21267	6.20965	6.18306	6.2106	6.16973	6.16471	6.16474	6.16266	6.17536	6.15015
SMARCA5	6.00083	5.99443	6.01666	6.02234	5.99547	6.03891	6.03509	6.02356	6.05591	6.00998	5.99295	6.00367	5.98946	6.01046	5.96241	6.03226	6.03503	6.0074	6.01706	6.04258
ZW10	5.93254	5.91458	5.89539	5.94058	5.93316	5.91266	5.9172	5.9431	5.91376	5.91907	5.92044	5.92809	5.94219	5.92267	5.92699	5.91518	5.91836	5.93858	5.89242	5.90806
PELP1	5.89097	5.87535	5.87776	5.88169	5.91817	5.93301	5.95196	5.93593	5.91162	5.92208	5.90937	5.89337	5.90055	5.85861	5.83783	5.88736	5.90793	5.897	5.90693	5.86684
FNTA	5.61943	5.59849	5.60581	5.59114	5.5921	5.58167	5.58343	5.60652	5.59588	5.57309	5.60001	5.61834	5.61945	5.61363	5.63652	5.59433	5.60429	5.60057	5.62546	5.62559
AP1M1	6.24441	6.25678	6.29277	6.29574	6.21067	6.24881	6.22959	6.20613	6.20862	6.21213	6.2372	6.25314	6.22017	6.21574	6.26289	6.28067	6.27156	6.2445	6.22752	6.31356
NAE1	6.29061	6.28831	6.2973	6.38293	6.33184	6.30989	6.3304	6.32405	6.29258	6.28367	6.28528	6.30668	6.29517	6.23285	6.24116	6.29651	6.29847	6.29714	6.18806	6.25856
PPIB	7.2475	7.24309	7.30812	7.28519	7.26515	7.31691	7.35082	7.25801	7.29903	7.29939	7.28899	7.32258	7.25411	7.28829	7.32311	7.3309	7.34483	7.27608	7.29871	7.32078
PON2	6.55127	6.51436	6.46364	6.54584	6.44786	6.49658	6.47401	6.53881	6.48162	6.53638	6.5295	6.47091	6.50484	6.43732	6.49022	6.41164	6.45605	6.51066	6.41308	6.51689
ATP6V1H	5.92035	5.93664	5.89263	5.85962	5.8588	5.87658	5.83786	5.84914	5.84758	5.83893	5.85305	5.85417	5.8647	5.88433	5.89469	5.87035	5.86262	5.9098	5.93439	5.9316
CHORDC1	6.25103	6.25656	6.28507	6.34183	6.33286	6.32178	6.33465	6.29497	6.28267	6.28046	6.27099	6.27192	6.27773	6.27956	6.24526	6.30065	6.29573	6.2667	6.20119	6.20926
PEPD	6.47644	6.45862	6.46907	6.42467	6.48089	6.47956	6.46855	6.47399	6.47226	6.45974	6.46989	6.46809	6.45953	6.45858	6.46608	6.47623	6.48771	6.4818	6.52367	6.46969
RBP1	6.45464	6.48332	6.47385	6.49679	6.52754	6.5	6.5104	6.48951	6.4508	6.44933	6.4975	6.49499	6.48192	6.51472	6.4748	6.50849	6.47926	6.48877	6.46266	6.43633
MARCKSL1	6.12081	6.07972	5.99996	5.98254	6.06125	5.92846	5.94433	6.01049	6.03679	5.97807	6.03066	6.05258	6.14637	6.16115	6.1189	5.87294	5.93363	6.02717	6.03387	5.94564
EFL1	5.68557	5.71686	5.71231	5.65618	5.64053	5.65679	5.64942	5.65489	5.63657	5.67	5.67586	5.67389	5.67757	5.71166	5.73083	5.73572	5.70906	5.70892	5.76028	5.77167
GALK1	6.04339	6.05539	6.0446	6.03164	6.06847	6.0747	6.03082	6.06727	6.06039	6.04004	6.07559	6.09633	6.11469	6.14504	6.16968	6.11599	6.10226	6.11137	6.12322	6.09574
CLPB	5.93029	5.90352	5.85426	5.88643	5.90566	5.8738	5.93002	5.95107	5.88331	5.86752	5.88557	5.91129	5.93558	5.9055	5.93548	5.92212	5.94592	5.98884	5.9526	5.94421
ZNF638	5.87853	5.83233	5.80606	5.85411	5.87572	5.86546	5.86041	5.88354	5.90433	5.87322	5.83457	5.82609	5.84724	5.86794	5.79578	5.78588	5.83143	5.85788	5.81722	5.79669
FAM3C	6.27581	6.24686	6.2853	6.21736	6.26931	6.25949	6.29516	6.24924	6.25503	6.2655	6.25532	6.22327	6.21477	6.2147	6.20611	6.20298	6.23163	6.20815	6.26037	6.2092
ALDH16A1	5.94033	6.00977	5.93577	5.93669	5.94649	5.97789	5.92387	6.00421	5.93184	5.93473	5.90587	5.89664	5.9843	5.94421	5.97063	6.0276	5.95895	6.02727	6.01973	6.01865
RAB2A	6.76618	6.7603	6.783	6.77188	6.61284	6.69505	6.67981	6.7066	6.69159	6.70122	6.72187	6.7331	6.70588	6.73138	6.80813	6.71304	6.72056	6.69997	6.70589	6.82751
VPS13A	5.84877	5.85323	5.79451	5.82695	5.85367	5.84171	5.78195	5.84351	5.81882	5.78924	5.8568	5.82237	5.84803	5.85655	5.80746	5.80816	5.80515	5.85003	5.82013	5.79694
SUPT5H	6.05445	6.04796	6.05367	6.10639	6.05556	6.09694	6.09287	6.10357	6.11352	6.10414	6.05689	6.05879	6.08356	6.08759	6.06015	6.08585	6.08921	6.08402	6.03509	6.09172
HADH	6.72284	6.67754	6.67434	6.67685	6.64718	6.63061	6.64649	6.66182	6.64436	6.63297	6.6413	6.66473	6.65773	6.67489	6.69429	6.6377	6.66623	6.66949	6.68031	6.69832
CUL2	6.14337	6.16491	6.17632	6.1339	6.16236	6.12655	6.11444	6.1234	6.11453	6.1102	6.1324	6.13185	6.13133	6.12707	6.13656	6.18498	6.16564	6.15539	6.20615	6.1728
EPS15L1	5.98857	5.94673	5.92785	5.92745	5.95333	5.92095	5.92774	5.95732	5.98324	5.92394	5.95239	5.94039	5.97786	5.98139	5.95334	5.90561	5.93852	5.95506	5.96581	5.93625
MYO18A	5.78098	5.79836	5.75908	5.71602	5.75735	5.74105	5.74059	5.7574	5.78417	5.76503	5.75345	5.78001	5.77742	5.80974	5.77686	5.73489	5.71954	5.75925	5.81175	5.75994
U2AF2	6.61919	6.63942	6.67148	6.68684	6.62968	6.70594	6.66569	6.64754	6.73718	6.67411	6.63961	6.648	6.63216	6.65904	6.63942	6.67166	6.65202	6.62356	6.61267	6.66691
PYCR2	6.07441	6.00228	5.99928	6.10151	6.04918	6.1156	6.10456	6.18533	6.03735	6.07722	6.05625	6.10389	6.1627	6.02594	6.08608	6.09218	6.15092	6.17015	6.05486	6.09893
SWAP70	5.98682	5.99165	5.97362	5.98432	5.98096	5.96558	5.97143	5.96624	5.94387	5.9363	5.95516	5.95959	5.97326	5.96451	5.97637	5.99761	5.99231	6.01812	6.00195	6.0064
RPL9	6.64354	6.60351	6.69024	6.68703	6.63966	6.70987	6.71333	6.65283	6.69175	6.65417	6.70831	6.70736	6.64824	6.69479	6.66453	6.72293	6.76586	6.67857	6.67845	6.72125
IFT140	5.78081	5.84035	5.78876	5.73863	5.87305	5.82114	5.76577	5.81966	5.78681	5.78573	5.76613	5.76729	5.80702	5.79327	5.74037	5.88416	5.82799	5.87555	5.90929	5.78836
TSN	6.28608	6.31014	6.27844	6.27371	6.28338	6.29123	6.2368	6.38177	6.25698	6.28694	6.24553	6.20535	6.23135	6.20997	6.24845	6.32059	6.30028	6.32896	6.33807	6.31815
RPS8	6.66937	6.68102	6.71055	6.70098	6.72074	6.74883	6.73629	6.73543	6.71355	6.74328	6.71769	6.71559	6.71796	6.71685	6.70895	6.75682	6.74486	6.72423	6.73261	6.71019
NDUFA10	6.41385	6.37727	6.43236	6.44015	6.40848	6.39107	6.42558	6.3579	6.38476	6.37743	6.39289	6.41309	6.37465	6.38929	6.39492	6.37185	6.40956	6.36501	6.34447	6.38311
BPNT2	5.94814	5.91029	5.93102	5.94576	5.93236	5.93792	5.95458	5.93908	5.96683	5.94698	5.91988	5.9197	5.91914	5.94408	5.90136	5.89916	5.92733	5.90684	5.89902	5.90326
SORD	6.41884	6.41898	6.4137	6.40349	6.40365	6.38661	6.33727	6.40865	6.32567	6.32811	6.38359	6.38822	6.41244	6.35366	6.38483	6.45729	6.46382	6.46808	6.4779	6.47683
SLC12A4	6.07421	6.12392	6.03021	6.08165	6.10146	6.22796	6.14871	6.27448	6.13545	6.13691	6.14506	6.10762	6.23653	6.12566	6.11139	6.13699	6.08646	6.16869	6.11988	6.10325
ATP5PD	6.5957	6.55032	6.61313	6.63091	6.60627	6.60865	6.6713	6.5724	6.6582	6.61962	6.6731	6.66219	6.62653	6.69893	6.63729	6.50273	6.57	6.49753	6.44922	6.48835
COPS3	6.20602	6.15617	6.19288	6.20575	6.22523	6.18834	6.21641	6.18748	6.22761	6.19246	6.19935	6.18936	6.17291	6.21297	6.15951	6.13691	6.18829	6.15014	6.13783	6.11141
LNPEP	5.64028	5.66146	5.6523	5.67078	5.65813	5.6789	5.64631	5.66765	5.69219	5.65923	5.66433	5.65383	5.67287	5.68159	5.6898	5.6692	5.64739	5.65265	5.65515	5.65884
RANBP6	5.75677	5.76683	5.67965	5.78268	5.77917	5.75549	5.72987	5.80575	5.74829	5.75194	5.75712	5.74296	5.77853	5.72885	5.72582	5.74309	5.7368	5.81516	5.71995	5.71309
ITGB5	6.03024	6.01173	5.99333	6.00534	6.02316	5.99607	5.99654	6.01165	6.03663	6.01288	5.9987	6.0094	6.01547	6.0244	6.03215	5.94965	5.96949	5.98207	5.97964	5.967
EXOC5	5.92613	5.91053	5.91877	5.87382	5.84594	5.91336	5.9406	5.90949	5.90748	5.98565	5.91099	5.90314	5.88886	5.90177	5.96309	5.9079	5.93046	5.92714	5.96171	5.98799
GOT1	6.37661	6.3811	6.31302	6.27661	6.31153	6.24418	6.25319	6.31751	6.28815	6.25541	6.33212	6.30654	6.36192	6.33782	6.35961	6.25154	6.24382	6.31581	6.34524	6.31865
PPT1	6.51655	6.51583	6.52791	6.49138	6.52262	6.48842	6.51917	6.48727	6.52937	6.51774	6.44449	6.42982	6.42811	6.46189	6.41622	6.45272	6.45835	6.44167	6.47466	6.44801
PRDX2	7.29571	7.30067	7.29228	7.31468	7.34246	7.30122	7.28783	7.30088	7.28106	7.29352	7.30359	7.3067	7.30866	7.28909	7.32768	7.28485	7.2851	7.28751	7.26892	7.26716
RAB6B	6.4816	6.45118	6.47839	6.51001	6.48201	6.43621	6.45037	6.43165	6.38426	6.44574	6.48374	6.48893	6.46507	6.45534	6.5003	6.39597	6.42715	6.40651	6.36923	6.38952
ACTR1A	6.65647	6.64928	6.66966	6.66756	6.65226	6.62367	6.63997	6.61935	6.65044	6.63956	6.63593	6.65481	6.62411	6.66023	6.66529	6.64147	6.65139	6.62896	6.63548	6.64853
TJP2	6.14453	6.13985	6.1697	6.16216	6.15221	6.16839	6.16041	6.14958	6.1593	6.14377	6.18793	6.20198	6.18332	6.23207	6.20694	6.20422	6.21229	6.176	6.20154	6.19686
GCDH	6.21145	6.18003	6.13409	6.15163	6.18518	6.13973	6.16229	6.19161	6.1534	6.15371	6.10197	6.13363	6.18571	6.13512	6.12648	6.14165	6.15677	6.20055	6.1841	6.14779
RETSAT	6.15605	6.19787	6.14802	6.13638	6.14026	6.18439	6.16484	6.17669	6.19263	6.16464	6.12638	6.13047	6.14834	6.14422	6.15867	6.20322	6.1638	6.20889	6.23195	6.21453
LRRC59	6.52037	6.50254	6.52931	6.50165	6.59731	6.53693	6.52561	6.52661	6.52966	6.51926	6.49826	6.57985	6.5771	6.57952	6.55759	6.62553	6.63682	6.62046	6.63323	6.55249
SF3B2	6.30186	6.255	6.26498	6.33651	6.31087	6.30498	6.33502	6.32953	6.34957	6.32221	6.29196	6.32588	6.32779	6.33647	6.27242	6.27544	6.32255	6.30754	6.24174	6.27707
EIF3G	6.11535	6.08793	6.1086	6.07057	6.14026	6.0926	6.09389	6.11459	6.06203	6.0802	6.10725	6.15687	6.14202	6.16071	6.12807	6.15004	6.17494	6.15755	6.2034	6.12241
GNAI1	6.03555	6.13042	6.01189	6.0465	6.01224	6.07162	5.97614	6.11614	6.04676	6.06279	6.09502	6.02869	6.10718	6.06794	6.07144	6.05347	5.96415	6.07812	6.03096	6.07038
DCXR	6.35625	6.33949	6.26829	6.22043	6.30766	6.28814	6.25105	6.39688	6.26457	6.27773	6.30367	6.28725	6.33782	6.27306	6.32274	6.31491	6.34213	6.40536	6.42529	6.35781
CYP20A1	5.54647	5.52593	5.55171	5.57208	5.57962	5.59135	5.57603	5.58612	5.59205	5.5497	5.55279	5.56631	5.54549	5.54165	5.53437	5.57373	5.58389	5.56075	5.53537	5.53285
CUX1	5.77111	5.7483	5.73495	5.74705	5.75266	5.75064	5.7356	5.76369	5.77158	5.72692	5.73905	5.73765	5.76346	5.76266	5.71884	5.73539	5.74941	5.75429	5.7601	5.74913
ABCF3	5.82582	5.87384	5.82901	5.86207	5.86763	5.90784	5.82853	5.89752	5.83372	5.8484	5.83186	5.84549	5.88354	5.87059	5.88722	5.93003	5.88104	5.92756	5.90455	5.885
YBX3	5.81174	5.76574	5.71579	5.73799	5.75707	5.70503	5.71366	5.7936	5.72446	5.71369	5.74044	5.74912	5.80789	5.79095	5.75763	5.74035	5.78255	5.83267	5.80276	5.79965
TMEM43	6.31759	6.26507	6.22891	6.34856	6.29383	6.32389	6.32092	6.3336	6.31636	6.33333	6.34852	6.31985	6.32422	6.31421	6.31316	6.21206	6.27443	6.30772	6.17264	6.23878
SLC25A24	5.81326	5.76566	5.76464	5.79994	5.76467	5.81653	5.78874	5.79166	5.74345	5.7953	5.80718	5.7278	5.76607	5.7119	5.79765	5.76436	5.81047	5.81343	5.77705	5.80913
AIP	6.16873	6.17867	6.14765	6.22029	6.18403	6.16698	6.15432	6.20497	6.16245	6.16156	6.16354	6.17296	6.21667	6.17278	6.17811	6.17516	6.16232	6.19723	6.11722	6.1549
PDXDC1	5.88466	5.88975	5.8889	5.94806	5.90675	5.8943	5.86809	5.87147	5.68716	5.85368	5.85018	5.85955	5.86764	5.68283	5.83238	5.91905	5.90875	5.90724	5.86245	5.89415
ADSS2	6.00282	6.00253	5.97141	5.98071	5.97764	5.94475	5.93583	5.98908	5.94635	5.92524	5.97704	5.96491	6.00188	5.96869	5.98983	5.97521	5.97154	6.00607	5.99724	6.01284
PANK4	5.86507	5.82753	5.7756	5.79248	5.8083	5.79446	5.78604	5.84301	5.75919	5.78503	5.78696	5.80086	5.83582	5.77294	5.82048	5.79143	5.83073	5.879	5.87252	5.84485
IGF2BP2	5.72147	5.69275	5.73135	5.68895	5.68734	5.73806	5.68436	5.69529	5.70524	5.72829	5.71972	5.68419	5.68366	5.69488	5.69587	5.69602	5.72313	5.67701	5.71944	5.72838
COG3	5.79136	5.83977	5.82507	5.75446	5.77795	5.80475	5.7994	5.79499	5.84585	5.83046	5.803	5.79584	5.79147	5.82221	5.82707	5.81679	5.76334	5.78294	5.85997	5.82311
RNF40	5.94495	5.93917	5.88888	5.94238	5.92076	5.95996	5.93758	6.00782	5.9493	5.94648	5.92945	5.92698	5.96976	5.90357	5.88577	5.95696	5.9608	6.01337	5.96711	5.98514
NAPB	5.60328	5.61254	5.50944	5.55124	5.48807	5.38696	5.44137	5.48389	5.42637	5.47426	5.52333	5.50895	5.52924	5.49543	5.55267	5.38117	5.36325	5.49794	5.428	5.49642
ATP6V1C1	6.30564	6.30596	6.31456	6.31828	6.33706	6.32673	6.32416	6.30385	6.34511	6.32462	6.30186	6.29464	6.27214	6.29682	6.25924	6.27278	6.27002	6.26379	6.24916	6.23206
MCM5	6.06734	6.05436	6.08942	6.12388	6.05927	6.09995	6.09936	6.09277	6.07537	6.08346	6.04214	6.09425	6.08541	6.10195	6.0812	6.13522	6.14181	6.10588	6.08701	6.136
MAGED2	6.34751	6.31666	6.3316	6.34095	6.32335	6.29678	6.29918	6.31926	6.3338	6.31073	6.30667	6.35247	6.33514	6.34205	6.32798	6.33021	6.35812	6.34062	6.34686	6.36709
SELENBP1	6.13424	6.1311	6.14395	6.1891	6.13401	6.16842	6.16301	6.16115	6.16154	6.14773	6.16457	6.14873	6.15246	6.12542	6.13793	6.15906	6.16088	6.14718	6.10712	6.16217
INTS3	5.67001	5.7072	5.67994	5.70984	5.66859	5.73985	5.74348	5.72943	5.72704	5.70547	5.65318	5.7	5.69874	5.71302	5.6645	5.75029	5.71955	5.73256	5.70628	5.75176
PREB	5.95493	5.96014	5.92368	5.91325	5.96814	5.96432	5.92697	5.96628	5.96379	5.92628	5.94839	5.92285	5.9463	5.93612	5.9114	5.94641	5.9358	5.97012	5.98056	5.92752
SBF1	5.7097	5.76286	5.69966	5.67307	5.714	5.69707	5.61035	5.71476	5.66113	5.67856	5.6851	5.65852	5.7181	5.71739	5.70113	5.73669	5.68801	5.75073	5.77711	5.74052
KPNA3	6.13113	6.09112	6.19729	6.15184	6.17769	6.16854	6.19314	6.08313	6.15716	6.20699	6.17913	6.16641	6.06533	6.16067	6.11624	6.11033	6.15213	6.04145	6.07646	6.05466
ANP32B	6.98387	6.97128	6.96683	6.99014	6.98203	6.98241	6.98767	7.00879	6.97735	6.95997	6.97245	6.97539	7.00059	6.97165	6.97656	6.99541	7.0111	7.01378	7.00003	7.00696
GSPT2	5.88255	5.94111	5.88146	5.92192	5.85866	5.88914	5.83135	5.91303	5.87294	5.86602	5.88468	5.87746	5.92228	5.88581	5.92509	5.90702	5.85659	5.91658	5.87569	5.93181
NCAPD2	5.77159	5.7103	5.70657	5.7352	5.74213	5.75471	5.77269	5.77927	5.69888	5.73438	5.74808	5.74368	5.75171	5.74268	5.73266	5.72083	5.77489	5.77604	5.75623	5.74732
ERO1A	5.83434	5.79765	5.78248	5.76092	5.81634	5.7745	5.8171	5.79877	5.78755	5.78271	5.78134	5.79323	5.78872	5.76267	5.76236	5.74805	5.78364	5.79772	5.81334	5.75233
CRELD1	5.75445	5.6786	5.66433	5.67655	5.68109	5.67068	5.68772	5.69333	5.70891	5.69415	5.71256	5.7231	5.7011	5.70492	5.68548	5.60522	5.67408	5.67472	5.66082	5.6554
CUL4A	5.72971	5.72273	5.68975	5.6864	5.75471	5.72453	5.70256	5.76796	5.73669	5.72158	5.68165	5.68538	5.74198	5.70364	5.64751	5.72189	5.73116	5.76866	5.76707	5.69936
ARF3	6.70605	6.60836	6.66569	6.69079	6.7318	6.68425	6.75882	6.68232	6.70419	6.6714	6.73616	6.74054	6.67932	6.72914	6.62987	6.59809	6.69574	6.63771	6.59916	6.56628
RPL12	6.56247	6.54304	6.6232	6.61856	6.56393	6.63612	6.62513	6.56002	6.61218	6.61553	6.64986	6.62272	6.54617	6.62912	6.59818	6.61936	6.64374	6.56456	6.55653	6.61379
CBX3	6.38094	6.40839	6.40277	6.35979	6.37114	6.39863	6.37398	6.37487	6.39394	6.37962	6.35535	6.3518	6.35852	6.38926	6.36319	6.39196	6.36819	6.36603	6.41021	6.41043
FAM169A	5.64021	5.62219	5.53571	5.60533	5.6455	5.58301	5.60157	5.65798	5.66903	5.63461	5.59113	5.60431	5.67446	5.63616	5.62112	5.54895	5.55922	5.65198	5.58028	5.53374
EXOSC10	5.90775	5.86516	5.89392	5.89216	5.86011	5.88188	5.8812	5.89013	5.9059	5.91463	5.86563	5.88029	5.88139	5.8725	5.90523	5.89489	5.93545	5.90208	5.91262	5.95093
NF1	5.68317	5.71316	5.70504	5.69886	5.68252	5.70542	5.65756	5.678	5.68804	5.67222	5.66215	5.6697	5.67026	5.69384	5.68544	5.73643	5.69691	5.70065	5.71846	5.72927
UMPS	6.32196	6.32124	6.29348	6.34207	6.3541	6.34819	6.32345	6.38432	6.31112	6.33344	6.30231	6.33354	6.36829	6.32513	6.34998	6.35985	6.3624	6.39357	6.33666	6.33345
DDOST	6.13574	6.14333	6.14149	6.15879	6.14314	6.15145	6.13927	6.1527	6.12858	6.14406	6.12668	6.14418	6.15719	6.1471	6.12074	6.17017	6.16255	6.18494	6.15901	6.16902
UBE4A	6.12842	6.13632	6.11251	6.16736	6.12257	6.13585	6.12526	6.14774	6.17264	6.10691	6.14983	6.11973	6.14148	6.16829	6.10229	6.12585	6.11968	6.14057	6.1047	6.13999
AHSA1	6.17968	6.17461	6.19188	6.15084	6.18033	6.18531	6.17969	6.17581	6.16068	6.1807	6.1988	6.1856	6.18433	6.17904	6.19296	6.19851	6.19828	6.18268	6.22918	6.19159
NME2	7.19568	7.11905	7.10091	7.12905	7.2339	7.20633	7.24147	7.22326	7.18102	7.15699	7.25259	7.20437	7.23202	7.18958	7.14302	7.10443	7.18099	7.19339	7.15122	7.05111
TXNL1	6.24853	6.20227	6.2221	6.20139	6.22406	6.208	6.20724	6.21911	6.20795	6.22908	6.20127	6.21135	6.2184	6.19783	6.21239	6.20418	6.24234	6.2282	6.25314	6.22985
ARPC2	6.75461	6.72475	6.76376	6.76302	6.77031	6.72281	6.70749	6.70912	6.72408	6.7255	6.73597	6.76368	6.71661	6.72387	6.70894	6.69825	6.73116	6.69376	6.68408	6.66794
CRB2	5.92546	5.92315	5.8689	5.68889	5.86121	5.87713	5.87128	5.92137	5.919	5.86467	5.85488	5.84216	5.88978	5.89955	5.875	5.92742	5.93381	5.99482	6.08861	5.97935
DCX	6.22923	6.237	6.18121	6.21543	6.2152	6.13078	6.12841	6.16227	6.16123	6.1779	6.18409	6.19993	6.18802	6.19785	6.20235	6.09225	6.08419	6.15545	6.11983	6.11011
CTBP2	6.41935	6.43296	6.41518	6.46103	6.41334	6.42405	6.40578	6.44994	6.41302	6.39666	6.40528	6.42884	6.45112	6.43418	6.42528	6.48232	6.46174	6.47365	6.43229	6.48987
SLC1A4	6.44465	6.43636	6.43007	6.40119	6.40396	6.36698	6.35104	6.39714	6.37931	6.3681	6.36715	6.37717	6.38184	6.38105	6.37547	6.36996	6.38129	6.38362	6.40032	6.40185
CALB2	6.18002	6.32234	6.24032	6.23556	6.3035	6.13001	6.08857	6.10521	6.13464	6.0342	6.27525	6.2	6.35921	6.26678	6.28711	6.22065	6.04072	6.17923	6.15501	6.06131
ZC3HAV1	5.75058	5.78116	5.71509	5.6321	5.67926	5.7448	5.67667	5.74634	5.72003	5.76439	5.7149	5.69628	5.74287	5.7533	5.76999	5.7981	5.77057	5.83726	5.87868	5.84448
MRE11	5.92919	5.89232	5.89247	5.95099	5.91754	5.92829	5.95105	5.95768	5.93422	5.91625	5.89512	5.93552	5.95059	5.96885	5.90646	5.9298	5.95962	5.96382	5.90922	5.94424
QKI	6.75113	6.76307	6.73354	6.74083	6.69908	6.73277	6.74664	6.72625	6.72982	6.69856	6.67473	6.67016	6.70329	6.709	6.6694	6.71761	6.71045	6.73063	6.72782	6.79014
GNPAT	6.04716	6.05976	6.04333	6.0284	6.00086	6.01666	6.01373	6.03491	6.04687	6.00778	5.98797	6.01661	6.02621	5.99954	6.03873	6.05083	6.03176	6.04238	6.0674	6.09251
MAP2K2	6.34957	6.32391	6.30223	6.36878	6.39336	6.32502	6.31916	6.37651	6.33948	6.31283	6.34378	6.37479	6.39155	6.36289	6.3464	6.33092	6.36078	6.38582	6.32086	6.28825
TALDO1	7.04321	7.01648	7.05929	7.05635	7.07907	7.05556	7.06889	7.03924	7.03479	7.03727	7.05825	7.05564	7.02071	7.02071	6.988	7.04331	7.07058	7.0221	7.0285	7.01294
WNK1	6.0688	6.0702	6.02729	6.04503	6.03886	6.04171	6.01207	6.05096	6.04239	6.01218	6.06256	6.03287	6.05005	6.04885	6.03327	6.04206	6.03597	6.08021	6.0627	6.07941
CACNA2D1	5.73275	5.7461	5.66093	5.67428	5.67072	5.59178	5.58277	5.63758	5.60689	5.6385	5.7234	5.63746	5.6564	5.65703	5.67507	5.55999	5.55165	5.647	5.6151	5.61543
PSME3	6.21392	6.19356	6.22527	6.23823	6.26502	6.24758	6.2589	6.23878	6.26694	6.25903	6.18224	6.22361	6.20927	6.21091	6.17041	6.23518	6.24397	6.21294	6.20305	6.18569
ATP6V0D1	6.3893	6.40553	6.38915	6.38523	6.4045	6.40252	6.41889	6.39274	6.40421	6.42831	6.37915	6.38206	6.36007	6.36212	6.35214	6.35637	6.34306	6.35691	6.35839	6.35331
ARF4	6.40536	6.42592	6.45111	6.40916	6.47142	6.43229	6.47926	6.42376	6.43158	6.37579	6.4824	6.48023	6.46008	6.55174	6.46839	6.42115	6.38703	6.37933	6.39992	6.34912
SUPT6H	5.7333	5.71562	5.70827	5.76766	5.72029	5.73701	5.73511	5.76034	5.77821	5.74364	5.71897	5.71477	5.7442	5.7083	5.74104	5.73009	5.75233	5.75718	5.7219	5.75173
RAB10	6.73141	6.69796	6.69853	6.70271	6.72532	6.70892	6.72493	6.70278	6.67572	6.69245	6.75061	6.71084	6.70673	6.68563	6.69874	6.6589	6.6942	6.68884	6.69545	6.6686
PHYHIPL	6.38734	6.39662	6.38316	6.41725	6.38284	6.36013	6.37955	6.36694	6.36027	6.36403	6.40207	6.43324	6.41449	6.43819	6.43037	6.3659	6.35957	6.37136	6.34171	6.36976
RAVER1	5.92173	5.9089	5.91168	5.9048	5.91875	5.97008	5.97772	5.98016	5.93304	5.90736	5.88305	5.93747	5.94489	5.90599	5.9247	6.00056	6.01178	6.01298	6.01163	6.00297
LANCL2	5.96996	6.01309	5.98764	5.98223	6.00656	5.95287	5.93228	5.95086	5.9589	5.97892	5.96958	5.98666	5.96389	5.96678	5.98331	5.96861	5.92533	5.95293	5.95653	5.93611
WDR77	5.73957	5.71728	5.72981	5.70886	5.76687	5.75885	5.75022	5.75455	5.72634	5.70098	5.72309	5.76188	5.74836	5.72347	5.71403	5.77129	5.79286	5.77734	5.78914	5.74215
ADD1	6.3081	6.33038	6.30182	6.23652	6.26527	6.23679	6.20969	6.24321	6.3035	6.22509	6.27397	6.2681	6.27342	6.30403	6.28831	6.25051	6.22847	6.26168	6.32641	6.30044
PDS5B	6.04597	6.02286	6.06682	6.0713	6.06054	6.08901	6.11656	6.07777	6.07807	6.10625	6.03408	6.09382	6.04764	6.02897	6.03974	6.09634	6.12847	6.07605	6.07954	6.08743
RPL7	6.66981	6.65652	6.73884	6.71769	6.6693	6.81623	6.83218	6.76167	6.83949	6.84158	6.726	6.73944	6.67053	6.73224	6.71976	6.77464	6.7974	6.71984	6.72754	6.77086
DAP3	6.01743	5.99732	6.02447	6.01915	6.04039	6.02885	6.02179	5.99148	5.9954	5.99128	6.01415	6.03489	5.99452	6.01464	5.98677	6.02702	6.05493	6.01794	6.0244	6.00755
NUP85	5.81063	5.77707	5.79696	5.80277	5.82439	5.82949	5.81771	5.84596	5.91915	5.80117	5.76606	5.79605	5.78768	5.74958	5.75218	5.80239	5.83885	5.81722	5.81567	5.79831
WFS1	5.95197	6.01167	5.95605	5.95634	6.03581	6.01164	5.98147	6.04525	6.00852	5.98657	5.9838	5.96831	6.03134	6.01105	5.94187	6.06509	6.00694	6.05913	6.06063	5.97277
ALDH3A2	6.18458	6.20079	6.19015	6.1774	6.11502	6.14371	6.15638	6.14999	6.15229	6.19282	6.15622	6.15089	6.13864	6.15256	6.19563	6.13716	6.12138	6.13	6.14103	6.20645
ELOC	6.50292	6.49267	6.44516	6.4815	6.52774	6.49739	6.44968	6.53844	6.48593	6.49126	6.50963	6.48519	6.57816	6.5029	6.48571	6.46735	6.48247	6.53316	6.48808	6.44525
NELFB	6.07375	6.06163	6.05834	6.08026	6.04169	6.07819	6.08367	6.07754	6.09079	6.06313	6.05665	6.07231	6.05808	6.07588	6.09347	6.10817	6.11684	6.11996	6.12115	6.13139
NCLN	6.25374	6.19892	6.17015	6.14153	6.17962	6.13103	6.16231	6.21471	6.2519	6.21273	6.13162	6.15442	6.19152	6.18026	6.16878	6.13758	6.19699	6.22738	6.24821	6.21001
PTGR1	5.98609	5.97984	5.97151	5.92089	5.95419	5.9316	5.93746	5.93764	5.92336	5.94618	5.9758	5.94528	5.96084	5.94183	5.98581	5.97487	5.9895	5.9855	6.03429	5.99926
NPEPL1	5.96685	5.96885	5.97526	5.9027	5.90876	5.95654	5.96259	5.955	5.94913	5.96453	5.93664	5.95974	5.95258	5.95567	5.96781	6.01653	6.02243	6.01685	6.06439	6.07314
WDR81	5.51013	5.5851	5.51173	5.49656	5.51737	5.52778	5.48638	5.53493	5.48955	5.49552	5.4879	5.52186	5.547	5.52632	5.51044	5.60403	5.54077	5.60572	5.61441	5.59507
MTAP	6.23591	6.25879	6.18834	6.14124	6.19432	6.19249	6.19841	6.25384	6.29675	6.19143	6.20917	6.13366	6.26295	6.23855	6.20393	6.16774	6.14353	6.22098	6.26738	6.21386
FARSA	6.09212	6.10018	6.12482	6.0974	6.09657	6.11699	6.04264	6.11396	6.0555	6.07584	6.09919	6.09035	6.11286	6.06818	6.09467	6.17527	6.16957	6.14758	6.17738	6.16304
GOPC	5.9985	5.96956	5.99376	6.00742	5.99243	5.98397	5.97475	5.98321	5.99594	5.98201	5.97543	6.01175	5.98204	5.99518	5.98553	5.98311	6.02594	5.98855	5.98664	5.99764
TSFM	6.1835	6.18119	6.17946	6.19707	6.19741	6.16907	6.16054	6.18214	6.16612	6.16319	6.15605	6.15276	6.15695	6.1539	6.14221	6.16828	6.19334	6.17574	6.15659	6.16031
PRDX4	6.35303	6.35664	6.23821	6.30392	6.24414	6.31461	6.2511	6.39406	6.32708	6.26263	6.36602	6.19768	6.40837	6.33079	6.28159	6.216	6.21663	6.33906	6.26175	6.32637
ACTN2	5.71183	5.70373	5.68888	5.6967	5.7166	5.67791	5.66109	5.67818	5.67474	5.58315	5.72813	5.64758	5.66274	5.63924	5.51151	5.69516	5.69328	5.7043	5.69823	5.71697
NBEA	5.52107	5.53152	5.46949	5.50411	5.51889	5.43761	5.44635	5.5002	5.44556	5.47122	5.45684	5.47167	5.50322	5.49398	5.46435	5.46563	5.45351	5.50787	5.49598	5.45805
MTCH2	6.44173	6.39392	6.42541	6.45846	6.46166	6.43632	6.45652	6.43952	6.409	6.41735	6.45187	6.47215	6.44088	6.42951	6.45442	6.41374	6.47765	6.44788	6.39315	6.3995
ELMO2	6.02905	6.01574	6.02693	6.02686	6.03304	6.00844	6.02583	6.00977	6.01696	6.01711	5.99423	6.03452	6.01374	6.03431	6.02557	6.02508	6.03692	6.02212	6.03161	6.02184
ODR4	5.98544	5.973	5.96655	5.9696	5.96762	5.97705	5.939	5.95976	5.94551	5.96286	5.97004	5.95296	5.95982	5.9482	5.95023	5.96814	5.97564	5.9732	5.98352	5.98469
GOLIM4	5.72751	5.69083	5.64719	5.6452	5.64595	5.61409	5.65664	5.69666	5.70118	5.63771	5.66816	5.66291	5.72045	5.70981	5.69345	5.62042	5.65566	5.69518	5.70355	5.70703
ANXA1	5.93376	5.99632	5.96468	5.97832	5.93462	5.9787	5.90166	5.94821	5.95016	5.986	6.00159	6.06566	6.03367	6.06384	6.0532	6.12294	6.08064	6.1114	6.07973	6.11395
HMBS	6.28802	6.28692	6.29368	6.30737	6.33237	6.3008	6.28962	6.30329	6.31903	6.27061	6.2907	6.2915	6.30393	6.30961	6.28798	6.32447	6.33591	6.31796	6.30968	6.29127
CDC37	6.53828	6.51121	6.53975	6.55724	6.54961	6.50635	6.50103	6.51295	6.51045	6.50739	6.55186	6.58393	6.54412	6.54049	6.53847	6.53364	6.57006	6.52052	6.5067	6.51494
MRPS9	6.05729	6.03314	6.03231	5.99388	6.10892	6.06152	6.06727	6.07137	6.07399	6.05979	6.083	6.07096	6.05784	6.08542	6.01533	6.03544	6.06003	6.05891	6.08383	5.97072
AIMP2	6.35542	6.3375	6.3586	6.35234	6.3658	6.40022	6.40255	6.38948	6.40261	6.375	6.36384	6.40154	6.39759	6.40454	6.3912	6.40435	6.40759	6.38807	6.3995	6.37958
PPME1	5.84815	5.80499	5.84441	5.83889	5.86172	5.8154	5.83539	5.80357	5.81349	5.81482	5.80127	5.85396	5.79988	5.80601	5.78561	5.79825	5.85232	5.80433	5.81184	5.79115
STAT3	6.30894	6.30851	6.28617	6.32844	6.31269	6.28911	6.26266	6.30654	6.28356	6.31586	6.3029	6.3354	6.32241	6.3386	6.3013	6.29152	6.29552	6.31133	6.28327	6.29834
RTRAF	6.6173	6.59704	6.58273	6.67381	6.52505	6.66793	6.68319	6.65513	6.67646	6.67971	6.64802	6.62108	6.62531	6.60845	6.65177	6.60226	6.61877	6.63374	6.53467	6.6754
FMNL2	5.95874	6.01333	5.94511	6.01074	5.94295	5.95528	5.92866	5.9679	5.93176	5.92349	5.94489	5.9366	5.9636	5.94932	5.94929	5.99698	5.9402	6.0066	5.94026	6.00676
CCDC22	5.86547	5.88603	5.85724	5.86312	5.85102	5.87061	5.79968	5.89741	5.87879	5.85344	5.84656	5.83353	5.90322	5.86141	5.87906	5.86291	5.84322	5.86461	5.86411	5.88026
AHCTF1	5.52021	5.50908	5.50385	5.49341	5.55019	5.51242	5.52968	5.50276	5.52054	5.49437	5.48195	5.49567	5.48502	5.4793	5.44239	5.52388	5.53691	5.54875	5.55361	5.49432
SRGAP2	5.78627	5.7663	5.7837	5.75892	5.77224	5.75158	5.73191	5.72954	5.729	5.75755	5.76074	5.8173	5.76805	5.76703	5.79496	5.75419	5.78824	5.76376	5.78647	5.77254
LMAN2	6.49856	6.49269	6.51893	6.51518	6.52097	6.52284	6.5196	6.51644	6.51068	6.5036	6.60843	6.58255	6.55431	6.59491	6.53243	6.54074	6.5422	6.51272	6.52461	6.518
RABGGTA	5.82794	5.80459	5.75172	5.79137	5.81106	5.79343	5.82155	5.83946	5.79752	5.79639	5.80463	5.79886	5.80415	5.78806	5.79399	5.7686	5.78231	5.8367	5.79096	5.77493
RBM12	6.36837	6.37849	6.38429	6.35059	6.43273	6.38632	6.36723	6.3919	6.38541	6.36325	6.38421	6.41493	6.40307	6.43311	6.36552	6.43857	6.42944	6.4257	6.4596	6.38363
USP48	5.7633	5.77419	5.7647	5.79949	5.71789	5.76084	5.73366	5.74726	5.74017	5.72345	5.74233	5.75932	5.74832	5.73531	5.77875	5.77934	5.76643	5.77593	5.74771	5.83153
NAPG	6.14121	6.1375	6.10303	6.04122	6.07323	6.02971	6.05053	6.04634	6.09579	6.05208	6.06309	6.0701	6.09914	6.11393	6.10268	6.05669	6.05595	6.10916	6.14693	6.11971
SEPHS1	5.59829	5.60308	5.62238	5.67685	5.667	5.67729	5.67155	5.69767	5.61847	5.65373	5.64289	5.67047	5.67175	5.68131	5.63383	5.67204	5.67227	5.66109	5.59209	5.60933
INTS1	5.67437	5.68112	5.66219	5.58559	5.6824	5.64616	5.63607	5.65505	5.66471	5.63024	5.63023	5.64072	5.63999	5.63173	5.60676	5.69154	5.68902	5.70578	5.77028	5.69226
HCFC1	6.1061	6.07742	6.06717	6.13938	6.10395	6.12702	6.14501	6.15968	6.14465	6.12762	6.07291	6.10769	6.11995	6.07104	6.06723	6.10448	6.12348	6.14076	6.06302	6.10212
AK3	6.58772	6.58224	6.5613	6.55691	6.56637	6.49365	6.5056	6.53558	6.52207	6.5192	6.50493	6.52163	6.54033	6.5172	6.53819	6.53908	6.54101	6.55462	6.57177	6.5633
VBP1	6.46486	6.42468	6.43151	6.4971	6.43974	6.46001	6.46729	6.46907	6.45202	6.49292	6.46527	6.46715	6.46888	6.47389	6.47501	6.41051	6.45393	6.4407	6.3743	6.4369
NOVA1	6.14388	6.119	6.1249	6.07439	6.15572	6.11712	6.14241	6.11373	6.15349	6.12723	6.08626	6.10412	6.09517	6.11444	6.08589	6.10379	6.12898	6.11873	6.1719	6.07958
DCTN4	5.95709	5.97685	5.96695	5.95811	5.94387	5.93968	5.93055	5.94109	5.95147	5.94038	5.93967	5.94446	5.94826	5.95955	5.98215	5.96589	5.94877	5.95523	5.97156	5.98313
ASAH1	6.33071	6.31908	6.1528	6.31131	6.05336	6.18448	6.20337	6.33486	6.24257	6.32677	6.21246	6.11115	6.19227	6.09353	6.1916	6.10011	6.12388	6.30994	6.12532	6.34841
FKBP9	6.47191	6.44459	6.45847	6.4636	6.45672	6.46739	6.48124	6.45912	6.48659	6.45674	6.45409	6.45131	6.43894	6.47069	6.4155	6.41951	6.45309	6.4304	6.43636	6.44355
MRPL46	6.2337	6.19163	6.15396	6.28256	6.14256	6.21228	6.19167	6.25124	6.14638	6.1681	6.1344	6.16041	6.15356	6.11698	6.20521	6.2198	6.26191	6.2933	6.14991	6.29009
TPD52L2	6.10272	6.0312	6.00028	5.99054	6.0196	5.99585	6.0992	6.06773	6.06796	6.01259	6.01067	6.00109	6.06299	6.0447	6.03297	5.94892	6.03559	6.05479	6.06358	6.03535
CPSF1	5.75692	5.7848	5.76915	5.76614	5.77908	5.81408	5.77642	5.79194	5.82764	5.78379	5.7301	5.71392	5.74914	5.71378	5.73639	5.80265	5.77704	5.78611	5.81412	5.78205
BROX	6.15972	6.14889	6.15675	6.17041	6.17391	6.12045	6.07036	6.10248	6.10557	6.08883	6.14817	6.16611	6.13609	6.14103	6.14541	6.14078	6.15812	6.14401	6.13737	6.1377
NUP54	6.04465	6.00501	6.00609	6.0498	6.04589	6.01987	6.03665	6.03215	6.03487	6.02471	5.98094	6.02135	6.00879	5.99329	5.98184	5.99509	6.03031	6.02228	5.99357	5.99285
PGLS	6.54338	6.55022	6.52148	6.57141	6.52325	6.52623	6.51582	6.56846	6.50975	6.52897	6.49273	6.54138	6.57163	6.51395	6.56224	6.5755	6.56742	6.58632	6.54214	6.58726
PSMA6	6.32823	6.41002	6.37817	6.33241	6.31043	6.3233	6.29854	6.38335	6.3704	6.23962	6.32358	6.26138	6.377	6.34885	6.30393	6.43889	6.35715	6.39177	6.42367	6.45469
NOP56	6.0029	5.99667	6.03983	5.97622	6.02033	6.03627	6.00865	6.01461	6.05633	6.00246	5.99623	5.997	5.99815	6.00368	5.98165	6.10725	6.1156	6.07935	6.14094	6.08911
FAHD2A	6.15451	6.15887	6.17257	6.13269	6.21531	6.15945	6.15448	6.14662	6.18208	6.12989	6.17651	6.16125	6.15179	6.17812	6.13196	6.17898	6.1807	6.15975	6.2047	6.12128
MAPK8IP3	5.72133	5.75661	5.67299	5.69321	5.69208	5.66427	5.60674	5.68721	5.73137	5.66791	5.69245	5.68388	5.71064	5.73575	5.72608	5.64139	5.6216	5.6891	5.67305	5.67247
TEX10	5.93617	5.9309	5.9556	5.93327	5.92853	5.99194	5.97058	5.96109	5.96388	5.97508	5.93132	5.93947	5.9219	5.91542	5.93495	5.98468	5.99038	5.96732	5.98915	6.0026
LUC7L2	6.38348	6.37805	6.3901	6.42302	6.40301	6.42355	6.40263	6.40934	6.43476	6.4155	6.38826	6.4135	6.40191	6.4136	6.40724	6.41085	6.42236	6.39467	6.37949	6.39119
AGPAT5	6.28193	6.28378	6.3346	6.33542	6.2657	6.27954	6.27204	6.25766	6.24278	6.29332	6.33379	6.28939	6.25694	6.23543	6.30463	6.2858	6.2799	6.24474	6.2276	6.29933
CRK	6.12957	6.12268	6.13249	6.11151	6.14346	6.10521	6.09191	6.09392	6.12105	6.11706	6.09491	6.13879	6.10338	6.12802	6.11312	6.12226	6.13065	6.11163	6.13708	6.11276
SLC1A5	6.09575	6.05375	6.10832	6.12289	6.11367	6.16025	6.15349	6.14109	6.10291	6.10381	6.14966	6.15257	6.11356	6.10738	6.10803	6.12696	6.17426	6.11484	6.09242	6.09874
ACTBL2	5.06919	5.07161	4.99488	5.00564	5.04104	5.0617	5.05441	5.15625	5.07744	5.09154	5.07494	5.10084	5.10383	5.09329	5.09751	5.03766	5.02898	5.13173	5.09194	5.04956
CPSF2	5.47653	5.48968	5.49989	5.48389	5.53661	5.53474	5.49166	5.50854	5.55339	5.50295	5.50472	5.46595	5.47748	5.47552	5.45677	5.52885	5.51559	5.49457	5.52009	5.47271
DHX36	5.90303	5.89359	5.89668	5.88253	5.89773	5.91156	5.90099	5.92909	5.93426	5.89673	5.87319	5.91676	5.90396	5.91074	5.89966	5.95404	5.96751	5.96238	5.97717	5.96617
TCF25	5.64547	5.62811	5.64853	5.65858	5.58966	5.70481	5.69365	5.73896	5.72046	5.67407	5.62638	5.65563	5.63871	5.67538	5.687	5.65925	5.6708	5.64403	5.63869	5.70571
PSMB5	6.26965	6.24898	6.21452	6.2187	6.21353	6.21822	6.28532	6.31375	6.25262	6.12947	6.27146	6.11806	6.24431	6.26678	6.15025	6.24096	6.2669	6.29492	6.29205	6.29987
EEF1AKNMT	5.89917	5.86985	5.87994	5.91446	5.97483	5.91576	5.89924	5.93437	5.90995	5.89006	5.89547	5.94503	5.94635	5.91481	5.87589	5.95367	5.98934	5.97005	5.93064	5.87396
THNSL1	5.83296	5.8056	5.79917	5.78276	5.83883	5.78969	5.79	5.80923	5.80478	5.82969	5.7959	5.79012	5.80464	5.81526	5.79323	5.8024	5.82445	5.82895	5.84794	5.79905
LIMCH1	5.94663	5.94984	5.8978	5.89752	5.94172	5.91959	5.8756	5.94214	5.98558	5.91287	5.89963	5.89797	5.94674	5.93838	5.90705	5.89138	5.8963	5.93985	5.94303	5.90836
MAT2B	5.96313	5.99114	5.98628	5.99822	5.94833	5.99432	5.9592	5.99942	5.93243	5.95561	5.95462	5.98001	6.02155	5.95105	6.03143	6.05654	6.02976	6.03832	6.03038	6.0676
EXOC2	6.08208	6.0909	6.06797	6.06245	6.04811	6.05054	6.05625	6.0512	6.04996	6.05389	6.04999	6.05557	6.06255	6.06125	6.09025	6.03177	6.01979	6.03701	6.04726	6.07359
NIBAN1	5.61253	5.68028	5.61397	5.62829	5.64656	5.66798	5.59185	5.6666	5.61819	5.62421	5.6452	5.6274	5.66869	5.65017	5.63604	5.70032	5.63774	5.69369	5.67469	5.65125
NRDC	6.0399	6.04703	6.04552	6.06521	5.99462	6.0374	6.02009	6.0417	6.00151	6.10142	5.99572	6.00466	6.02426	6.01186	6.01354	6.06189	6.05737	6.05299	6.04189	6.1111
TPM3	6.42314	6.44885	6.28271	6.2943	6.31593	6.30243	6.27219	6.41093	6.33988	6.30873	6.32497	6.20588	6.44544	6.36711	6.3398	6.23482	6.20693	6.39798	6.36836	6.35817
AIMP1	6.35836	6.30228	6.33166	6.35642	6.34982	6.32211	6.32413	6.31871	6.32373	6.32179	6.36966	6.36256	6.34288	6.37838	6.36324	6.29836	6.35657	6.32154	6.31388	6.31041
SMARCE1	6.10563	6.12246	6.08313	6.07392	6.11607	6.11857	6.08384	6.11426	6.11541	6.11778	6.09522	6.06236	6.10478	6.11187	6.07238	6.09404	6.07896	6.12208	6.12857	6.0899
TSNAX	5.98872	5.98844	6.0328	6.00657	6.02522	5.99356	5.99743	5.94894	6.00376	5.96995	5.98221	6.00488	5.94418	5.98385	5.98788	6.00086	6.00004	5.96489	5.99071	5.96563
ACO1	5.65	5.57774	5.54686	5.57777	5.60426	5.54476	5.60131	5.64811	5.56568	5.55261	5.53147	5.59322	5.62811	5.58089	5.57691	5.55794	5.62068	5.65652	5.62007	5.59418
SEPTIN5	6.31251	6.32974	6.29613	6.23916	6.28227	6.26877	6.24578	6.27382	6.30703	6.28443	6.23002	6.25925	6.2563	6.24436	6.24009	6.27756	6.25863	6.28696	6.34199	6.30838
MINPP1	5.81189	5.84682	5.78401	5.84852	5.83249	5.81999	5.78245	5.82195	5.77894	5.74929	5.80233	5.80573	5.80798	5.79756	5.79716	5.84488	5.80332	5.86287	5.80036	5.8358
P4HA2	5.70156	5.72194	5.65689	5.6566	5.67088	5.63043	5.60253	5.68172	5.66762	5.63459	5.69257	5.64414	5.704	5.68922	5.68761	5.66935	5.65453	5.71613	5.71271	5.69839
AP3M1	5.72735	5.74495	5.75567	5.75316	5.83095	5.75867	5.7708	5.77152	5.76121	5.75032	5.72798	5.76596	5.75783	5.72568	5.70935	5.8045	5.78617	5.77628	5.77961	5.71339
RAB6A	6.34207	6.35378	6.36133	6.38568	6.32597	6.34235	6.36624	6.3314	6.33066	6.33291	6.35019	6.35744	6.34409	6.39651	6.36938	6.32669	6.30755	6.31323	6.29822	6.33808
GSK3B	5.8823	5.87631	5.87993	5.89116	5.86778	5.848	5.86699	5.84253	5.84738	5.8614	5.85569	5.8992	5.85643	5.83313	5.89842	5.85156	5.86169	5.85153	5.85086	5.87471
FRYL	5.89948	5.90139	5.87403	5.89935	5.91084	5.93006	5.91746	5.96572	5.92948	5.90001	5.90246	5.88648	5.92144	5.88832	5.87446	5.90097	5.90035	5.9327	5.90252	5.89255
SEC22B	6.50173	6.48827	6.48855	6.4979	6.47555	6.4718	6.47996	6.48329	6.54115	6.48755	6.44896	6.45822	6.46588	6.47278	6.47382	6.46481	6.47892	6.46647	6.46216	6.48542
SLC12A2	5.95427	5.922	5.88936	5.95027	5.89166	5.9726	5.96816	6.03173	5.93637	5.97809	5.94693	5.95887	6.00706	5.94139	5.99412	5.95663	5.99263	6.01274	5.9498	6.00714
HEXA	6.37823	6.36367	6.33615	6.32054	6.35445	6.3324	6.34408	6.37198	6.36517	6.33682	6.30659	6.31844	6.33876	6.3213	6.29113	6.32341	6.33747	6.36596	6.38374	6.35837
MRPL44	5.95902	5.92573	5.94615	5.96853	5.97151	5.93256	5.91186	5.93132	5.91787	5.91088	5.94872	5.94769	5.94141	5.94946	5.93917	5.93509	5.97327	5.9443	5.92303	5.93352
UBR5	5.85938	5.86259	5.84523	5.87669	5.849	5.86827	5.85193	5.86315	5.86272	5.84064	5.86641	5.86471	5.8634	5.88036	5.87835	5.88015	5.88595	5.88933	5.87626	5.90031
SHTN1	5.80116	5.80226	5.7067	5.67911	5.72613	5.66227	5.65869	5.73797	5.7221	5.69619	5.75073	5.72417	5.78924	5.79527	5.77986	5.67978	5.68064	5.78379	5.80848	5.76058
GLRX3	6.44446	6.44712	6.48493	6.46607	6.46047	6.41898	6.40462	6.39804	6.39941	6.40345	6.42871	6.46701	6.42259	6.44926	6.47089	6.47922	6.47407	6.44411	6.45721	6.46567
PPAT	6.07227	6.07491	6.05903	6.05877	6.10634	6.0642	6.01791	6.09533	5.97212	6.00125	6.01543	6.08284	6.13126	6.09209	6.06334	6.1371	6.13425	6.14998	6.15079	6.1031
RUFY1	5.94637	5.92168	5.90704	5.93757	5.9058	5.90116	5.89624	5.92679	5.91163	5.91106	5.93448	5.93062	5.95498	5.95229	5.93653	5.91709	5.94508	5.95703	5.94182	5.95202
CAPRIN1	6.26815	6.26074	6.27643	6.19621	6.27987	6.32095	6.35407	6.31429	6.37468	6.34613	6.28141	6.24605	6.25362	6.32519	6.23446	6.28092	6.2923	6.2754	6.34551	6.27524
VPS50	5.72442	5.72381	5.6996	5.68456	5.75129	5.69829	5.68821	5.71401	5.68179	5.69252	5.70906	5.6955	5.7136	5.70129	5.70848	5.7015	5.70255	5.72238	5.75055	5.67988
ACIN1	5.90707	5.9056	5.85246	5.83908	5.83444	5.85934	5.8846	5.91128	5.96936	5.94827	5.86461	5.80558	5.86861	5.89899	5.84422	5.81056	5.82006	5.8707	5.8897	5.89644
IDH3B	6.13678	6.07756	6.07196	6.09031	6.07775	6.09695	6.05644	6.1667	6.11197	6.19998	6.11645	6.11415	6.15689	6.10392	6.15949	6.08776	6.16347	6.15817	6.13375	6.1446
RECQL	6.13767	6.13306	6.1696	6.213	6.13953	6.1735	6.17042	6.15959	6.13377	6.17333	6.1581	6.17102	6.15815	6.1146	6.17292	6.1952	6.19991	6.16326	6.13744	6.19982
RAB11A	5.35749	5.36569	5.32153	5.33051	5.31663	5.29034	5.28075	5.2984	5.29475	5.28756	5.3067	5.30155	5.32401	5.32473	5.34555	5.30814	5.30907	5.33454	5.32505	5.36857
CTPS2	5.88439	5.88618	5.88735	5.88462	5.86011	5.87435	5.86491	5.86489	5.84455	5.8492	5.87618	5.87034	5.87452	5.85975	5.88646	5.90004	5.88912	5.88833	5.89829	5.91992
STAM	6.06976	6.01157	5.97293	5.95968	5.97611	5.92593	6.00844	5.99749	6.02212	5.95461	5.96717	6.03121	6.04652	6.05244	6.02133	5.92408	5.98047	6.01869	6.02025	6.01812
PPP1CB	5.98877	5.98799	6.02091	5.90571	5.99599	5.96742	5.95864	5.95785	5.96411	5.95498	5.95076	5.95485	5.9593	5.98455	5.95719	5.99505	5.99901	5.9753	6.08011	5.98377
RNMT	5.99687	5.95778	5.97873	5.99365	5.95332	5.9554	5.97542	5.96045	5.95912	5.98223	5.9736	5.97958	5.97091	5.9512	6.00375	5.95185	5.99538	5.96854	5.95936	6.01232
SMG1	5.44033	5.41966	5.36597	5.44728	5.44681	5.45044	5.49046	5.50245	5.45298	5.44877	5.40778	5.4623	5.46455	5.42263	5.41447	5.46344	5.49407	5.53044	5.45648	5.45602
TBC1D15	6.13062	6.17027	6.16925	6.12675	6.14354	6.14807	6.09986	6.11155	6.10433	6.10517	6.1244	6.13355	6.13025	6.15186	6.17819	6.21462	6.1635	6.16215	6.20108	6.18799
RPL6	7.00967	7.02616	7.10753	7.07681	7.08002	7.106	7.03767	7.0509	7.06079	7.08538	7.07624	7.06538	7.03662	7.07279	7.06854	7.14222	7.1285	7.04896	7.07378	7.07122
ZC3H18	5.8283	5.78177	5.80152	5.8312	5.77955	5.7786	5.80419	5.81232	5.76802	5.75398	5.74376	5.77032	5.80305	5.74989	5.737	5.7823	5.83185	5.8109	5.79151	5.83646
SNX5	6.46253	6.45204	6.49268	6.49857	6.48657	6.47123	6.46433	6.45053	6.50703	6.45704	6.46714	6.49351	6.45231	6.50066	6.48199	6.47902	6.49324	6.44867	6.44845	6.46372
MRPS27	6.13525	6.14393	6.16602	6.17718	6.16566	6.18108	6.14979	6.13915	6.12422	6.13717	6.13086	6.16128	6.13568	6.13256	6.14311	6.20011	6.17929	6.15407	6.15601	6.16016
APRT	6.56507	6.5669	6.60855	6.60489	6.60936	6.58387	6.58046	6.56944	6.54408	6.53026	6.57384	6.63562	6.61044	6.5795	6.59435	6.64886	6.64729	6.60728	6.60837	6.60741
PRPF31	5.90147	5.86637	5.87813	5.9139	5.90195	5.87793	5.8829	5.87918	5.90647	5.9004	5.88827	5.89883	5.88774	5.91519	5.8935	5.84956	5.88437	5.87234	5.84377	5.8527
DCPS	6.33218	6.35151	6.35568	6.40807	6.42441	6.40622	6.39119	6.41082	6.40951	6.3712	6.39929	6.4092	6.39711	6.37845	6.33993	6.43393	6.41927	6.41439	6.35107	6.34703
RHOA	6.90218	6.8876	6.97378	6.95573	6.94495	6.89998	6.91512	6.84162	6.84897	6.84017	6.88571	6.89141	6.82362	6.81433	6.81062	6.89377	6.91733	6.83075	6.8424	6.8531
NDUFA5	6.31332	6.24479	6.28004	6.29857	6.28071	6.25413	6.317	6.2554	6.31758	6.25702	6.29127	6.28428	6.28348	6.31202	6.27489	6.18432	6.25806	6.22075	6.19571	6.21638
CACYBP	6.55663	6.46901	6.52379	6.54685	6.51765	6.46311	6.51814	6.46837	6.46387	6.48409	6.50985	6.53725	6.49942	6.52255	6.5348	6.45095	6.53419	6.47874	6.45348	6.48093
SPTLC1	6.16715	6.19338	6.15795	6.14046	6.14	6.15401	6.05284	6.1463	6.14137	6.14377	6.11862	6.12457	6.1445	6.14988	6.16614	6.17642	6.15011	6.17304	6.19419	6.19814
IDH3G	5.75941	5.72318	5.65313	5.67012	5.64741	5.65723	5.69399	5.7946	5.68725	5.70016	5.68014	5.71479	5.79459	5.71255	5.73157	5.72763	5.75754	5.82466	5.79169	5.81347
HDGFL2	6.37494	6.35431	6.3245	6.39188	6.33555	6.36512	6.33296	6.36419	6.36442	6.34333	6.3427	6.3258	6.36213	6.33636	6.32867	6.32902	6.34825	6.37172	6.30617	6.3742
PDXP	5.99336	6.01917	5.95896	5.98361	5.96986	5.92879	5.94833	6.00222	5.93263	5.91962	5.92752	5.9476	6.02144	5.94511	5.96621	6.00635	5.97268	6.03329	6.01188	6.02624
DNAJC10	6.02983	6.10078	6.02553	6.05908	6.07588	6.12114	6.05142	6.13677	6.07668	6.03954	6.02958	6.02738	6.0647	6.03456	6.04442	6.1321	6.06134	6.14508	6.09976	6.08849
INF2	5.67219	5.69121	5.68199	5.68974	5.72769	5.67389	5.66397	5.69614	5.65969	5.63304	5.63722	5.66086	5.69873	5.6632	5.64166	5.73635	5.72028	5.71936	5.71384	5.67993
MYEF2	6.26123	6.27582	6.27505	6.31621	6.335	6.35203	6.33043	6.3376	6.32177	6.3066	6.26251	6.30075	6.29632	6.30286	6.27681	6.34238	6.3232	6.32261	6.28712	6.27621
ACTR10	5.80238	5.78303	5.76841	5.72587	5.8564	5.75854	5.78656	5.78038	5.74376	5.74147	5.74221	5.75499	5.75069	5.70179	5.66971	5.74799	5.76799	5.78985	5.82226	5.68102
ACTL6A	6.13558	6.13562	6.16804	6.17087	6.13263	6.14265	6.15028	6.13649	6.14174	6.12522	6.12455	6.14053	6.11315	6.103	6.11843	6.1753	6.17002	6.15112	6.14154	6.18184
EXOC6B	5.93713	5.89751	5.90892	5.90982	5.89708	5.90273	5.91714	5.91128	5.89849	5.90132	5.891	5.93418	5.91035	5.8957	5.93439	5.89301	5.93581	5.92119	5.92816	5.94256
RIC8A	6.04554	6.09112	6.03773	6.00758	6.04594	6.07581	6.06027	6.09482	6.07628	6.03056	6.01678	6.03158	6.07994	6.05592	6.06484	6.1065	6.06215	6.1143	6.14379	6.10429
SUCLG1	6.69719	6.61557	6.64693	6.66056	6.5832	6.60182	6.69135	6.64049	6.60596	6.72387	6.59664	6.66996	6.62077	6.61632	6.69322	6.60077	6.6774	6.64635	6.63149	6.69961
PGRMC2	6.14879	6.15204	6.12361	6.11016	6.11823	6.11867	6.14855	6.16492	6.18793	6.1016	6.1282	6.09896	6.18787	6.13588	6.10614	6.09193	6.08745	6.13594	6.14291	6.13733
RAP1A	5.98109	5.98073	5.88518	5.99723	6.01985	5.96642	5.96888	5.995	5.96891	5.93639	5.94543	5.94849	5.96065	5.94221	5.95086	5.97801	5.97719	6.07627	5.95496	5.95777
NMT1	5.88153	5.88969	5.90684	5.9707	5.9565	5.96546	5.98634	5.96086	5.97857	5.95892	5.92961	5.96833	5.94588	5.98854	5.92116	5.95704	5.95256	5.93283	5.87255	5.89008
HM13	6.15531	6.16234	6.1614	6.17699	6.16182	6.21559	6.17774	6.1812	6.21109	6.17481	6.22155	6.16681	6.17875	6.21693	6.16584	6.20258	6.17993	6.17788	6.17518	6.17668
COQ5	5.95583	5.91458	5.92615	5.97206	5.92175	5.93909	5.92632	5.93873	5.9086	5.92162	5.94309	5.94098	5.93949	5.91715	5.92983	5.89969	5.9424	5.92786	5.88582	5.93239
RRAGC	5.89628	5.92868	5.89274	5.8973	5.89345	5.88679	5.84615	5.89243	5.87672	5.8908	5.8735	5.87086	5.89275	5.90599	5.87917	5.90237	5.87696	5.89902	5.90745	5.90212
CTR9	5.87543	5.84595	5.87335	5.82986	5.87559	5.88217	5.8561	5.8411	5.8492	5.86352	5.82921	5.82905	5.8198	5.81713	5.81195	5.85727	5.87781	5.84789	5.89846	5.86056
TEX264	5.6854	5.70921	5.60483	5.68467	5.71654	5.72332	5.68016	5.75227	5.6967	5.68447	5.68189	5.65144	5.72495	5.6593	5.62492	5.68863	5.66334	5.76334	5.67865	5.64466
KIFBP	5.9984	5.99808	6.01128	6.00595	6.00671	5.98741	6.01571	6.01491	5.96675	5.98891	5.94386	5.99318	5.99677	5.94201	5.99088	6.04933	6.04945	6.02879	6.04119	6.03603
PSMA7	6.52094	6.47274	6.49819	6.41797	6.35392	6.4009	6.41849	6.43978	6.45175	6.37369	6.54922	6.41905	6.46806	6.51868	6.49163	6.46118	6.51431	6.48997	6.55649	6.59809
STT3A	6.45576	6.40625	6.41515	6.45733	6.46359	6.49472	6.51186	6.50786	6.48357	6.46702	6.43304	6.43768	6.46001	6.43409	6.39855	6.43345	6.4825	6.46553	6.42856	6.41687
CLU	6.44704	6.45584	6.46132	6.46302	6.44124	6.44157	6.43726	6.41207	6.44793	6.42262	6.43143	6.42113	6.42114	6.44359	6.42638	6.43259	6.41985	6.41605	6.41779	6.44387
LRBA	5.55574	5.5813	5.45853	5.46572	5.53536	5.51704	5.49932	5.58877	5.54097	5.4884	5.44481	5.46028	5.52058	5.50296	5.46607	5.57915	5.55188	5.65862	5.64277	5.59556
CAND2	5.57369	5.57137	5.52055	5.48724	5.49976	5.50457	5.50205	5.54338	5.52423	5.52377	5.52902	5.52101	5.56226	5.59778	5.59683	5.53059	5.53377	5.5863	5.6102	5.6018
TGOLN2	6.08419	6.07288	5.9873	6.03955	6.08027	6.05255	6.08768	6.08748	6.07561	6.02735	6.04542	5.97613	6.06339	6.04028	5.98189	5.97772	5.98679	6.07641	6.01066	5.98467
H1-2	6.8976	6.89578	6.89288	6.93043	6.89313	6.95919	6.96579	6.93784	6.91789	6.95682	6.8506	6.82781	6.86997	6.81729	6.81536	6.94765	6.94689	6.93938	6.90946	6.95326
TMEM87A	6.17373	6.1444	6.16558	6.19773	6.14995	6.16987	6.14965	6.15595	6.14699	6.1484	6.15323	6.17681	6.15662	6.13748	6.14301	6.1675	6.19297	6.173	6.13746	6.19365
TM9SF3	6.32233	6.26887	6.32129	6.38291	6.3351	6.30996	6.31519	6.30464	6.31817	6.31135	6.26927	6.28931	6.27029	6.23717	6.2124	6.27056	6.33058	6.27981	6.20697	6.26136
ATP6V1E1	6.21492	6.20644	6.1657	6.26853	6.00043	6.08759	6.08322	6.12675	6.06674	6.11883	6.13945	6.10798	6.18356	6.06646	6.25031	6.13732	6.14492	6.19846	6.05288	6.29828
CLUH	5.83022	5.85345	5.8028	5.82259	5.817	5.82169	5.80035	5.86014	5.83257	5.81101	5.80614	5.7996	5.85112	5.83136	5.82194	5.84121	5.82143	5.86241	5.85526	5.85513
TM9SF4	6.03491	6.04727	6.09015	6.03744	6.05423	6.07763	6.04939	6.02696	6.08748	6.08877	6.03461	6.00664	5.98317	6.01841	6.0032	6.06307	6.04671	6.00534	6.05188	6.0383
SLC25A1	6.69905	6.7008	6.68474	6.70252	6.72296	6.70087	6.76421	6.71901	6.74339	6.7636	6.66436	6.69632	6.66894	6.65036	6.63391	6.65215	6.66644	6.6607	6.63892	6.61812
CLPP	6.11187	6.08385	6.10435	6.08732	6.0508	6.02088	5.97732	6.02321	5.99333	5.98145	6.05959	6.03476	6.0438	6.0225	6.05366	6.07722	6.10916	6.07972	6.10079	6.14086
PPOX	5.70024	5.72409	5.6468	5.66469	5.66423	5.65912	5.60399	5.67543	5.65081	5.64474	5.65445	5.64471	5.67986	5.65898	5.67171	5.66384	5.64293	5.71531	5.70242	5.69784
RPL23A	6.95888	6.92518	6.97161	6.98373	6.93216	7.02395	7.01052	7.00249	6.98668	7.05492	7.03293	7.03454	7.00862	7.04564	7.04203	7.02491	7.05982	7.01299	6.99379	7.05409
ATP5PB	6.82065	6.77824	6.79743	6.80574	6.81352	6.77852	6.83996	6.77562	6.77827	6.76807	6.82163	6.83927	6.7886	6.7872	6.77775	6.77639	6.82835	6.80266	6.78469	6.78525
PEX19	6.02377	6.04981	5.98243	5.9125	6.00422	5.94782	5.94588	5.97876	6.05944	5.94337	6.0295	5.92641	6.03275	6.09159	6.004	5.93127	5.90267	5.98229	6.04905	5.96163
SLC44A2	5.82648	5.80458	5.71749	5.74852	5.75122	5.76509	5.72079	5.8146	5.82938	5.79024	5.79846	5.74848	5.81967	5.83262	5.80483	5.69754	5.69749	5.78285	5.75552	5.7482
EXOC7	6.0226	6.04078	6.01739	6.0663	6.06151	6.05397	6.03315	6.04903	6.04198	6.03273	6.02308	6.02835	6.04401	6.02433	6.03156	6.04482	6.02829	6.05121	6.00339	6.00867
FKBP15	6.04142	6.03189	5.9882	6.00098	5.99353	5.99165	5.98707	6.02196	6.04145	6.00818	6.0013	6.00529	6.03071	6.04834	6.02479	5.9638	5.97609	6.01162	6.01342	6.01056
PITPNA	6.52991	6.53302	6.53785	6.57352	6.55333	6.53586	6.52926	6.52909	6.57877	6.51935	6.573	6.57192	6.55497	6.60755	6.54977	6.50538	6.50562	6.50166	6.44759	6.48283
IFIT5	5.8879	5.8841	5.86838	5.83419	5.89725	5.89727	5.8868	5.87343	5.91431	5.8604	5.88611	5.88841	5.87476	5.94257	5.8769	5.90572	5.89893	5.93033	5.95067	5.88623
TRMT10C	6.19764	6.17056	6.17963	6.20615	6.14428	6.18893	6.20237	6.18775	6.17429	6.22184	6.20134	6.18732	6.19535	6.17822	6.22819	6.18217	6.20637	6.19966	6.17742	6.23649
LARP7	5.92271	5.91484	5.88456	5.85374	5.92383	5.91955	5.90507	5.95652	5.91157	5.90574	5.91452	5.92631	5.95053	5.9637	5.91812	5.94499	5.95803	5.98904	6.00876	5.94026
RAB1B	6.81644	6.80678	6.81805	6.86279	6.86754	6.85168	6.88474	6.85313	6.87994	6.84269	6.82665	6.83337	6.82701	6.83717	6.79725	6.81612	6.83897	6.81565	6.77223	6.78632
CCDC90B	5.92868	5.89972	5.93456	5.92115	5.91549	5.89899	5.89021	5.88053	5.88311	5.88325	5.9028	5.89537	5.86921	5.84733	5.85362	5.88404	5.91478	5.88151	5.90251	5.89693
PNN	5.94923	5.92489	5.93308	5.93411	5.9335	5.95945	5.95111	5.95251	5.96523	5.95368	5.9119	5.93139	5.93592	5.92034	5.93588	5.96386	5.9974	5.97435	5.98209	5.98328
NDUFS3	6.44856	6.44369	6.459	6.44964	6.47033	6.46136	6.46011	6.46165	6.43275	6.43804	6.44499	6.44641	6.45418	6.43961	6.43824	6.47631	6.48421	6.46043	6.47189	6.4521
BTF3	6.00884	5.98745	5.99625	6.03167	6.03878	6.03831	6.0165	6.04083	6.01432	6.02761	6.01411	5.99353	6.02449	6.01334	5.98973	6.02353	6.04389	6.03647	6.00164	5.99679
CALM3	6.308	6.34937	6.30238	6.28354	6.25656	6.1624	6.12938	6.11213	6.17737	6.13634	6.28186	6.28399	6.45817	6.3597	6.32967	6.20652	6.16348	6.23092	6.22417	6.25451
MRPS31	6.13235	6.07266	6.09003	6.10567	6.08733	6.05711	6.05477	6.08081	6.04988	6.05883	6.08849	6.12311	6.11801	6.13194	6.12887	6.07238	6.13346	6.11082	6.10571	6.11813
SORBS1	5.75158	5.74348	5.7215	5.7216	5.76743	5.76264	5.74769	5.80514	5.79175	5.74539	5.74503	5.76813	5.79583	5.81811	5.75999	5.74951	5.75307	5.78096	5.79211	5.73581
LRIG1	6.13615	6.08421	6.07345	5.99658	6.05663	6.05332	6.07586	6.07949	6.09251	6.06411	6.03165	6.05673	6.0668	6.09409	6.06787	6.04768	6.10257	6.11643	6.18363	6.12881
THUMPD1	5.99608	5.94891	5.97013	5.96965	6.02405	6.00344	6.00051	6.00571	6.02993	5.96242	5.99037	5.99827	5.96223	5.99365	5.90978	5.96883	6.02269	5.99598	5.99875	5.94444
C5orf51	5.5913	5.58374	5.58539	5.57725	5.58214	5.56349	5.55066	5.55312	5.55443	5.55081	5.61117	5.6041	5.60212	5.59706	5.66269	5.57909	5.59286	5.59519	5.60227	5.60454
SLC25A3	6.91903	6.8544	6.86558	6.86418	6.90925	6.88137	6.92162	6.91701	6.89176	6.87591	6.89846	6.89762	6.90018	6.88242	6.86277	6.83438	6.87871	6.87686	6.87109	6.8223
PPP1R21	5.75643	5.76368	5.69971	5.76601	5.70507	5.72241	5.72518	5.75851	5.75362	5.72924	5.73975	5.72508	5.76716	5.71118	5.74638	5.72681	5.72147	5.78576	5.72582	5.77601
FSD1	5.6663	5.68018	5.68563	5.6012	5.67086	5.60705	5.60647	5.58889	5.58972	5.62542	5.6374	5.6598	5.63203	5.66599	5.69725	5.6604	5.65082	5.65193	5.72669	5.65974
NCAN	5.8699	5.91246	5.86468	5.86889	5.85484	5.8463	5.79586	5.8461	5.78116	5.79651	5.84462	5.84719	5.87579	5.83148	5.91859	5.90173	5.85787	5.90548	5.91583	5.92859
KSR1	5.35426	5.38181	5.31784	5.36506	5.40297	5.36678	5.33991	5.37201	5.39309	5.34592	5.33306	5.33094	5.35742	5.3481	5.34366	5.39208	5.36511	5.42329	5.39479	5.34781
NCAPG	5.66218	5.6521	5.6369	5.68347	5.67755	5.6696	5.67143	5.68849	5.64944	5.66612	5.61604	5.65372	5.66152	5.64808	5.65567	5.70984	5.70604	5.73027	5.67951	5.68478
PREPL	6.12126	6.10595	6.08756	6.07514	6.11127	6.03805	6.05515	6.05565	6.05827	6.04743	6.09481	6.11395	6.07748	6.08301	6.07361	6.05117	6.06792	6.09336	6.09975	6.05849
ARMCX3	5.98612	5.99436	6.01067	5.91949	5.84375	5.90897	5.91395	5.90748	5.92979	5.91847	5.94147	5.94424	5.92213	5.93851	6.01209	5.97944	5.97304	5.97182	6.02995	6.09747
ANXA7	6.12602	6.20548	6.17194	6.16764	6.14837	6.26872	6.23145	6.22985	6.22514	6.28316	6.13027	6.14234	6.18773	6.18565	6.18859	6.28883	6.21257	6.24537	6.23444	6.25943
SIN3A	5.78546	5.77126	5.68808	5.74103	5.79843	5.79939	5.81666	5.8609	5.80664	5.77082	5.74587	5.78095	5.81982	5.79146	5.72926	5.80619	5.82112	5.89702	5.84014	5.78695
TRIM33	5.51067	5.48504	5.50817	5.54689	5.50781	5.51379	5.54146	5.49433	5.56479	5.4739	5.4841	5.49276	5.49617	5.4972	5.47416	5.49195	5.52512	5.50181	5.46394	5.49729
PLCD1	5.87473	5.91488	5.89334	5.8569	5.921	5.86453	5.83782	5.87481	5.86795	5.82749	5.86864	5.8469	5.87637	5.87639	5.84366	5.87234	5.83124	5.86035	5.89619	5.83891
PALLD	5.85124	5.87044	5.85021	5.85233	5.8933	5.85207	5.90898	5.88556	5.8992	5.8387	5.82768	5.88512	5.86275	5.89442	5.85871	5.88921	5.87129	5.87277	5.87711	5.84184
L3HYPDH	5.91282	5.90617	5.89404	5.95327	5.85685	5.95465	5.94547	5.99076	5.92351	5.98236	5.94106	5.9665	5.99913	5.95001	6.00831	5.99873	6.00028	6.01495	5.94774	6.02599
CLIC1	6.77773	6.74938	6.7463	6.70956	6.72075	6.7284	6.72232	6.7185	6.74146	6.73018	6.77637	6.74993	6.74356	6.75083	6.77301	6.74799	6.76353	6.76569	6.80488	6.79023
AK1	6.40344	6.40317	6.3266	6.34985	6.35943	6.27222	6.31284	6.38942	6.29074	6.31881	6.33738	6.36049	6.44205	6.33816	6.37383	6.33801	6.3265	6.41921	6.38621	6.37497
GYS1	5.81323	5.78724	5.77638	5.79714	5.81241	5.78816	5.82373	5.81539	5.77639	5.78932	5.78053	5.78278	5.78507	5.75599	5.75899	5.77119	5.79288	5.80088	5.79319	5.7687
H6PD	5.91405	5.97697	5.95505	5.91809	5.94315	5.96336	5.94198	5.93676	5.93458	5.92343	5.91557	5.90284	5.92292	5.92697	5.92715	5.97723	5.91571	5.93177	5.97364	5.95309
PGP	5.9212	5.94284	5.85266	5.87953	5.91202	5.90607	5.92535	5.95881	5.9426	5.85633	5.89358	5.88916	5.92733	5.94093	5.87232	5.94228	5.9262	6.00995	5.98594	5.95175
SUPV3L1	5.90341	5.91775	5.90297	5.90408	5.91863	5.92517	5.90907	5.91671	5.9216	5.9107	5.89261	5.8935	5.91374	5.91969	5.89144	5.95476	5.93676	5.94205	5.96069	5.93488
NCDN	6.1245	6.12048	6.05236	6.08465	6.05984	6.01201	6.0049	6.08171	6.02434	6.03527	6.06005	6.09191	6.15943	6.06552	6.09635	6.0516	6.0591	6.15632	6.08842	6.11062
GET3	6.35794	6.35624	6.38034	6.30201	6.33495	6.30471	6.33284	6.28765	6.31685	6.2988	6.32018	6.33731	6.2986	6.31523	6.33453	6.33497	6.32289	6.30594	6.38053	6.35429
PPP1R9B	5.832	5.79471	5.67317	5.65522	5.74032	5.74571	5.71111	5.79357	5.72271	5.7443	5.69394	5.70742	5.78718	5.73904	5.73263	5.69798	5.73377	5.85553	5.849	5.77493
TMX2	6.22333	6.18913	6.21499	6.22425	6.23121	6.23656	6.2459	6.21751	6.19317	6.20811	6.21764	6.19908	6.18743	6.16786	6.17583	6.19775	6.2382	6.19865	6.18752	6.18683
GPX1	6.374	6.37632	6.35732	6.41894	6.37165	6.40201	6.42246	6.41445	6.38947	6.39339	6.39227	6.39274	6.38378	6.37111	6.37712	6.35021	6.35381	6.37125	6.30651	6.35908
MAP1S	5.82548	5.83145	5.81903	5.82637	5.74497	5.8253	5.77513	5.82557	5.83056	5.81514	5.80217	5.83332	5.84176	5.82152	5.88863	5.88849	5.88791	5.89786	5.89586	5.94185
UBLCP1	6.13391	6.15817	6.15488	6.21537	6.19389	6.20131	6.17576	6.19483	6.20541	6.17726	6.17329	6.15945	6.16914	6.16638	6.10286	6.16954	6.14729	6.15169	6.09798	6.10993
ATP9A	5.69297	5.74774	5.72101	5.69829	5.72234	5.71624	5.62744	5.68653	5.71604	5.72272	5.72346	5.63473	5.67714	5.69524	5.67488	5.73619	5.67746	5.71476	5.72402	5.69726
OSBPL1A	5.99301	5.98541	5.96126	5.92569	6.00749	5.98472	5.95933	5.98214	5.96736	5.97057	5.96142	5.95918	5.96342	5.93996	5.94444	5.99874	6.00256	6.02572	6.05378	5.97661
CAPN5	6.01521	6.00852	5.97659	5.93341	5.95126	5.94438	5.92152	5.95219	5.95028	5.97358	5.95407	5.94887	5.96141	5.97614	5.97741	5.95153	5.96024	5.98546	6.02554	6.01732
USP15	5.83247	5.91868	5.85852	5.92471	5.86753	5.89553	5.85575	5.89488	5.88814	5.85993	5.85849	5.84952	5.8851	5.85942	5.89581	5.91346	5.83449	5.89541	5.8212	5.88663
ARF5	6.48563	6.41806	6.47705	6.44028	6.48787	6.47074	6.46494	6.47555	6.46872	6.46627	6.51282	6.51383	6.47432	6.4727	6.46501	6.40478	6.48148	6.42435	6.44682	6.40615
GOLPH3	5.89508	5.93378	5.903	5.91133	5.91165	5.91862	5.87344	5.92637	5.92037	5.93683	5.89308	5.86295	5.89888	5.90109	5.88328	5.9232	5.88131	5.912	5.92846	5.91339
H1-3	6.34802	6.42445	6.37676	6.35672	6.36216	6.39747	6.32904	6.36352	6.37491	6.40339	6.28145	6.22756	6.31006	6.28531	6.29836	6.42327	6.35943	6.3909	6.41136	6.40807
HNRNPA0	6.1996	6.23273	6.2636	6.24157	6.26544	6.27814	6.23552	6.23471	6.2466	6.26999	6.10475	6.20544	6.18894	6.21044	6.17287	6.32574	6.26234	6.24247	6.25363	6.23286
MFN1	5.43482	5.44159	5.38999	5.47227	5.4452	5.49665	5.4814	5.55788	5.56623	5.47403	5.50004	5.48556	5.52857	5.54273	5.45979	5.44983	5.44591	5.50063	5.41999	5.44278
ISOC2	5.49437	5.56208	5.48973	5.56067	5.49405	5.50408	5.47033	5.49375	5.4283	5.45218	5.56353	5.60812	5.5522	5.59348	5.52209	5.50255	5.44244	5.5074	5.43409	5.50515
DIABLO	6.40703	6.38756	6.35059	6.33178	6.28316	6.33024	6.3024	6.36863	6.29777	6.38729	6.33792	6.36079	6.39887	6.31515	6.44783	6.34053	6.35385	6.39752	6.40787	6.43851
HSD17B12	6.78852	6.74447	6.81679	6.77944	6.76223	6.71025	6.73281	6.68373	6.72518	6.71727	6.75394	6.75285	6.67967	6.71071	6.69724	6.69701	6.74156	6.67126	6.69538	6.71689
MAD1L1	6.29152	6.3121	6.14946	6.30181	6.26421	6.29108	6.25539	6.3819	6.26194	6.29967	6.21287	6.21189	6.30195	6.14971	6.25441	6.30084	6.28353	6.42895	6.29046	6.32277
TOMM22	5.87714	5.83978	5.86407	5.86318	5.89221	5.87615	5.89294	5.86281	5.88582	5.86871	5.81355	5.84583	5.83072	5.85581	5.81625	5.85627	5.87813	5.85499	5.85457	5.83516
EIF2S3	6.28888	6.33099	6.31714	6.37536	6.35257	6.36917	6.32352	6.33736	6.3311	6.32852	6.38027	6.36048	6.35356	6.36789	6.37235	6.38524	6.343	6.35412	6.29458	6.32484
LONP2	5.69624	5.6889	5.68552	5.7235	5.72542	5.72223	5.70786	5.71429	5.71077	5.69888	5.67352	5.68625	5.70881	5.68699	5.66882	5.70017	5.70731	5.70364	5.6746	5.67425
RPRD1A	5.87719	5.85687	5.88546	5.92403	5.90241	5.90501	5.92616	5.89749	5.90035	5.90163	5.87178	5.90373	5.87364	5.89039	5.87276	5.91146	5.9349	5.90068	5.87072	5.89169
NAGLU	6.07372	6.08514	6.03768	6.01096	6.03932	6.03677	6.0196	6.05354	6.08822	6.06226	6.01493	5.98847	6.02343	6.02262	5.97803	6.01133	6.00337	6.04708	6.07703	6.06087
SLC25A25	5.861	5.85932	5.8018	5.84463	5.86285	5.8741	5.82259	5.86974	5.86492	5.83731	5.91569	5.88539	5.87524	5.86557	5.8137	5.80058	5.80359	5.85393	5.81669	5.80339
NACA	6.5416	6.55861	6.55786	6.56433	6.57248	6.5828	6.57933	6.57575	6.5908	6.58842	6.56255	6.56122	6.57305	6.58008	6.57014	6.56807	6.54869	6.57574	6.5505	6.55075
RPS14	6.09674	6.1164	6.11375	6.1547	6.17946	6.20507	6.16533	6.19092	6.16181	6.17209	6.11496	6.15055	6.15064	6.12955	6.12063	6.19501	6.16759	6.17433	6.13144	6.10916
GATD3B	6.65216	6.65405	6.62206	6.6102	6.58316	6.60081	6.57884	6.61208	6.64168	6.57762	6.64546	6.59169	6.61532	6.6161	6.59191	6.56535	6.56815	6.60157	6.61104	6.63455
SRI	6.26356	6.25735	6.26049	6.24564	6.31185	6.25979	6.23333	6.26978	6.21144	6.23639	6.21251	6.30822	6.30873	6.27714	6.26101	6.28891	6.2984	6.28975	6.31136	6.2357
TMOD2	5.89315	5.8752	5.80779	5.79795	5.8551	5.7755	5.79135	5.82087	5.8465	5.82694	5.79598	5.79843	5.83058	5.85021	5.80985	5.70623	5.71895	5.79113	5.79683	5.72928
GPD1L	6.41076	6.40422	6.43531	6.44471	6.42733	6.41635	6.43879	6.41558	6.40659	6.38079	6.41616	6.44824	6.41816	6.42431	6.41283	6.45158	6.47341	6.42667	6.42015	6.44062
ENDOD1	5.64857	5.62535	5.67215	5.66132	5.60946	5.6066	5.6614	5.60148	5.60028	5.59942	5.67362	5.66366	5.61626	5.65646	5.66099	5.62504	5.6452	5.60658	5.59939	5.65597
ACOX3	5.80925	5.77563	5.78374	5.78484	5.8569	5.83023	5.84734	5.8195	5.84212	5.82514	5.82376	5.80236	5.78577	5.76963	5.71056	5.72974	5.77117	5.75995	5.74809	5.68244
ACTR1B	6.02842	6.01595	5.98626	5.91292	6.05163	5.95519	5.90396	5.98656	5.94994	5.93858	5.97332	5.96635	5.98128	5.96095	5.97079	5.99871	6.02585	6.04323	6.10041	5.97155
SEH1L	5.91148	5.87827	5.89873	5.88524	5.86879	5.90457	5.89788	5.90097	5.88708	5.87883	5.89111	5.90686	5.89607	5.90321	5.87658	5.91619	5.95089	5.92292	5.9391	5.95588
NDUFA13	6.09941	6.06767	6.05629	6.08608	6.10916	6.09895	6.11702	6.11435	6.07634	6.07426	6.09994	6.09721	6.10273	6.08232	6.06058	6.06079	6.08966	6.09877	6.07145	6.05397
GUK1	5.53388	5.52372	5.51468	5.5292	5.5427	5.51436	5.49579	5.50445	5.49303	5.46107	5.53204	5.54174	5.51853	5.53751	5.48965	5.52305	5.5272	5.53024	5.52984	5.53114
PSMB7	6.18814	6.14759	6.11305	6.16184	6.14706	6.17364	6.14328	6.21891	6.20652	6.09818	6.19099	6.10395	6.17973	6.10311	6.1036	6.09864	6.13683	6.17165	6.12478	6.14602
DTYMK	6.29417	6.26825	6.27588	6.27103	6.2994	6.27754	6.25932	6.29851	6.24736	6.26379	6.25904	6.28062	6.28672	6.27272	6.26637	6.29158	6.3131	6.31372	6.31795	6.28065
H1-4	6.81933	6.85183	6.82798	6.85536	6.82101	6.90565	6.88325	6.8883	6.88131	6.91336	6.82304	6.78745	6.80307	6.7815	6.77138	6.88014	6.83867	6.86849	6.83825	6.87831
CTSB	6.38618	6.38053	6.29189	6.30716	6.36952	6.30803	6.30198	6.37489	6.39429	6.35694	6.2854	6.27547	6.33156	6.27399	6.2482	6.25721	6.25895	6.34664	6.33661	6.26147
CLPTM1L	5.80852	5.77285	5.79339	5.80035	5.77218	5.79646	5.8221	5.78569	5.77263	5.77144	5.76046	5.78046	5.77456	5.75192	5.79179	5.79289	5.82839	5.79486	5.80488	5.82575
CASP3	6.16145	6.19429	6.12148	6.18187	6.21482	6.16804	6.10868	6.21739	6.16481	6.12572	6.17785	6.17547	6.23839	6.17265	6.22092	6.19201	6.16855	6.22905	6.1712	6.14962
TBCB	6.49027	6.48234	6.51938	6.44598	6.41602	6.42545	6.43155	6.40319	6.41708	6.49891	6.45669	6.48931	6.45066	6.49001	6.54245	6.42802	6.43861	6.40217	6.47144	6.50167
PCYT2	6.07257	6.08009	6.02505	6.11512	6.06188	6.05614	6.0668	6.12195	6.05168	6.04811	6.08272	6.12327	6.15114	6.08053	6.08801	6.09542	6.09117	6.14891	6.05066	6.09907
STUB1	6.23917	6.2611	6.24016	6.18627	6.19822	6.17553	6.17699	6.19664	6.16622	6.18257	6.1895	6.20551	6.22385	6.24051	6.24112	6.26374	6.23469	6.26209	6.31089	6.29431
KRAS	6.18956	6.16189	6.19299	6.18335	6.07243	6.09228	6.10859	6.09071	6.09649	6.11982	6.14739	6.15532	6.11917	6.1436	6.21173	6.09979	6.12482	6.10322	6.09958	6.20884
MAOB	5.70254	5.69619	5.68374	5.69026	5.67487	5.65929	5.6525	5.66595	5.68524	5.65013	5.64368	5.6684	5.67374	5.68804	5.67031	5.67482	5.67711	5.69303	5.68807	5.70361
PIPOX	6.43037	6.43433	6.4372	6.39613	6.39115	6.41314	6.39366	6.40426	6.39217	6.422	6.40993	6.39773	6.39578	6.40169	6.41101	6.37824	6.37083	6.36927	6.41061	6.41796
KPNA1	6.15738	6.14636	6.10849	6.12847	6.1478	6.10213	6.05375	6.13864	6.10311	6.11681	6.12021	6.1116	6.1401	6.14157	6.13247	6.11309	6.12714	6.16425	6.13902	6.12199
MAGI1	5.75102	5.77395	5.68061	5.68174	5.74889	5.71779	5.69571	5.74016	5.72972	5.70047	5.73133	5.69672	5.75082	5.74849	5.76035	5.70912	5.69058	5.77159	5.76426	5.71884
ABR	5.6687	5.68767	5.63703	5.63496	5.70724	5.62248	5.61792	5.65701	5.65197	5.64033	5.66313	5.67293	5.67577	5.6913	5.65844	5.69538	5.67487	5.73268	5.72533	5.65511
RAP2A	5.91301	5.94953	5.88916	5.90239	5.88366	5.91261	5.88253	5.93305	5.92868	5.93139	5.89551	5.87557	5.9066	5.91364	5.92843	5.92369	5.88597	5.9467	5.93851	5.96041
FTSJ3	5.52697	5.51847	5.50847	5.49369	5.59737	5.51472	5.50354	5.50651	5.50812	5.50951	5.52371	5.52912	5.51536	5.50741	5.50949	5.6111	5.62049	5.62388	5.64056	5.53935
CXADR	6.07601	6.07865	6.03199	6.00087	6.01762	5.93737	5.98122	5.96191	6.0031	5.98953	6.03649	5.99251	6.01419	6.02801	6.02231	5.88654	5.88199	5.95507	5.95598	5.94402
PMVK	6.14898	6.14537	6.14852	6.10502	6.14623	6.10781	6.09507	6.10457	6.09338	6.10704	6.12454	6.14895	6.139	6.12528	6.14794	6.13632	6.14549	6.13782	6.18373	6.14367
SYNE2	5.90894	5.90948	5.89981	5.90375	5.93934	5.91783	5.90769	5.91474	5.92879	5.91425	5.8909	5.88211	5.89667	5.89183	5.8752	5.90261	5.90199	5.90652	5.93042	5.88722
DPP7	6.53472	6.53724	6.50618	6.48177	6.52177	6.4898	6.49999	6.51868	6.50334	6.50545	6.43779	6.44725	6.4776	6.43386	6.45322	6.46528	6.46672	6.49595	6.52706	6.47761
NUDCD3	5.65455	5.67035	5.61281	5.61567	5.64665	5.63009	5.59661	5.64685	5.60713	5.61785	5.62342	5.603	5.64056	5.59738	5.65489	5.65661	5.64167	5.70495	5.70802	5.66883
NRAS	6.15275	6.17671	6.17777	6.16834	6.18758	6.16324	6.13449	6.15105	6.15459	6.14828	6.17678	6.19144	6.17592	6.18562	6.19518	6.1696	6.15411	6.15106	6.15597	6.14486
ITSN1	5.90822	5.892	5.85619	5.8935	5.86677	5.84789	5.86542	5.87594	5.84975	5.85763	5.88925	5.90786	5.91744	5.8966	5.9029	5.84282	5.8587	5.89246	5.85833	5.8848
SBDS	6.49828	6.47998	6.43477	6.37887	6.53355	6.48319	6.50168	6.52762	6.45101	6.42948	6.45102	6.47307	6.48591	6.46368	6.42418	6.51054	6.52547	6.57161	6.59473	6.46109
TBRG4	5.98764	5.9489	5.97318	5.98342	5.94218	5.97287	5.982	5.99814	5.95915	5.99166	5.97279	6.01252	5.99325	5.9895	6.06249	6.01575	6.0631	6.0321	6.01251	6.06077
PRKACB	5.91652	5.83716	5.79628	5.82876	5.89055	5.79735	5.83512	5.84794	5.83148	5.80926	5.89231	5.85322	5.86768	5.85849	5.82042	5.77114	5.83006	5.87519	5.83857	5.77391
STK39	6.18978	6.17411	6.13369	6.15176	6.17949	6.14109	6.14436	6.15214	6.14252	6.14367	6.14568	6.15403	6.15709	6.15873	6.15222	6.11751	6.13662	6.16522	6.15227	6.12177
RHOG	5.72983	5.73743	5.76021	5.70835	5.74451	5.75155	5.84935	5.77573	5.76471	5.74531	5.71533	5.75209	5.71407	5.73891	5.71764	5.7441	5.75301	5.73049	5.77363	5.7274
CLINT1	6.08813	6.07734	6.05417	6.07988	6.04991	6.0552	6.06051	6.09313	6.08387	6.0618	6.02756	6.08561	6.08581	6.08466	6.0657	6.10374	6.1183	6.13132	6.10807	6.14318
PEX5	5.54323	5.58833	5.54484	5.52726	5.57891	5.5701	5.52429	5.55076	5.50996	5.52418	5.5242	5.54802	5.56862	5.55183	5.57663	5.61711	5.56767	5.61446	5.62573	5.58243
DDX23	6.18215	6.19042	6.19007	6.17033	6.2155	6.19738	6.18857	6.20262	6.22221	6.21716	6.19161	6.20248	6.19676	6.20999	6.20683	6.23445	6.22601	6.22142	6.25387	6.20667
STMN1	7.20377	7.1075	7.01706	6.98685	6.82859	6.77846	6.93888	7.00249	7.03144	7.1223	6.99992	7.05938	7.16929	7.14202	7.2419	6.70405	6.89621	7.02235	7.01615	7.136
KPNA2	5.54342	5.47206	5.50592	5.49037	5.52977	5.5196	5.48711	5.50661	5.50374	5.52941	5.46491	5.50205	5.50435	5.5014	5.4932	5.48169	5.55409	5.50871	5.52668	5.48462
HMGB3	6.30992	6.24739	6.30563	6.34554	6.36772	6.34231	6.37396	6.33231	6.33728	6.35054	6.31763	6.33848	6.31763	6.34201	6.32858	6.29061	6.35519	6.2959	6.25283	6.23192
ZFR	6.05365	6.05398	6.04515	6.05098	6.10767	6.12853	6.10242	6.09677	6.12168	6.12233	6.08333	6.07018	6.07706	6.10272	6.06516	6.07515	6.0677	6.0741	6.08471	6.02165
PSMD14	6.40883	6.42335	6.38678	6.39615	6.41286	6.38292	6.35628	6.43542	6.39432	6.39133	6.41899	6.35095	6.3998	6.42298	6.36288	6.39101	6.38103	6.4231	6.40925	6.38482
GSDME	5.59615	5.66154	5.57299	5.64446	5.59908	5.60543	5.62112	5.65933	5.66216	5.59768	5.59941	5.59437	5.6659	5.66856	5.59692	5.63497	5.56876	5.65847	5.58712	5.631
PSMA4	6.3534	6.32566	6.33289	6.3091	6.31793	6.27371	6.28347	6.30784	6.32629	6.22695	6.35017	6.26931	6.30684	6.33304	6.25303	6.30515	6.33749	6.32295	6.36406	6.35054
IPO8	5.58519	5.6211	5.54732	5.59438	5.64508	5.61231	5.58261	5.64446	5.60489	5.58635	5.56212	5.55358	5.58607	5.56681	5.51196	5.64237	5.60652	5.67683	5.62367	5.5928
NFXL1	5.55971	5.58476	5.60041	5.63528	5.60828	5.63267	5.58684	5.5916	5.56138	5.61537	5.58161	5.6095	5.59455	5.61137	5.62605	5.64652	5.61763	5.59277	5.5609	5.58334
ATP5PO	6.67781	6.61441	6.6476	6.6192	6.66026	6.60633	6.655	6.61892	6.65153	6.6769	6.60821	6.63643	6.60616	6.62865	6.64973	6.57813	6.61034	6.58835	6.60977	6.55489
PLOD3	6.03259	5.96759	5.991	6.07049	6.02623	6.04614	6.07097	6.05692	5.98015	6.00519	6.045	6.0452	6.04509	6.03291	6.02295	6.01318	6.07576	6.05219	5.96952	6.01156
GRPEL1	6.48941	6.47679	6.47907	6.56082	6.48007	6.50778	6.50873	6.50365	6.5394	6.50264	6.51591	6.51712	6.53914	6.54827	6.54503	6.47089	6.48954	6.48809	6.39072	6.48527
HNRNPD	6.93898	6.96864	6.96832	6.98607	6.97399	6.99619	7.0053	6.9625	6.99756	7.00044	6.88474	6.95296	6.93565	6.98456	6.92788	6.97974	6.94155	6.94292	6.93766	6.93766
ARHGEF1	5.83199	5.83846	5.80188	5.81296	5.87304	5.83969	5.82248	5.86778	5.82475	5.83302	5.80065	5.82092	5.84314	5.83668	5.806	5.88207	5.87349	5.90821	5.9025	5.83146
HNRNPA3	6.30289	6.32283	6.32419	6.37622	6.30757	6.42283	6.38866	6.3804	6.41008	6.39526	6.20098	6.32689	6.30417	6.29096	6.26838	6.40077	6.36819	6.37207	6.3218	6.38942
COX4I1	6.76446	6.70279	6.70829	6.72693	6.66952	6.69901	6.73445	6.73228	6.74426	6.74777	6.79784	6.78564	6.78231	6.77692	6.78549	6.66184	6.73536	6.72448	6.70196	6.75947
ATRX	5.97232	6.00164	5.95088	5.96654	6.00604	5.9859	5.96926	6.00591	5.99733	5.99306	5.92208	5.93495	5.96384	5.93375	5.92089	5.99145	5.96326	6.01221	6.00486	5.96196
LRSAM1	5.69316	5.67023	5.62742	5.68102	5.68911	5.70304	5.70499	5.75343	5.68911	5.66696	5.68163	5.69748	5.73955	5.68218	5.6979	5.68351	5.70491	5.74941	5.6898	5.68862
FUS	6.3033	6.36794	6.31386	6.34701	6.26217	6.35476	6.28115	6.31264	6.39106	6.38635	6.26839	6.25577	6.34082	6.3643	6.29084	6.35033	6.28646	6.34743	6.29752	6.3835
RAB18	6.37337	6.37697	6.40789	6.39693	6.42677	6.37951	6.37661	6.37382	6.40723	6.39155	6.38154	6.37299	6.36138	6.42141	6.33625	6.32198	6.32057	6.30102	6.29199	6.26158
BPNT1	6.33362	6.29674	6.33175	6.35401	6.35733	6.36144	6.4041	6.35155	6.36739	6.33042	6.28603	6.3333	6.3079	6.31497	6.29393	6.32873	6.35925	6.32113	6.29931	6.29579
UCHL3	5.80665	5.77325	5.7567	5.72017	5.71823	5.68359	5.72218	5.75039	5.73134	5.68743	5.63817	5.69419	5.76159	5.701	5.71475	5.71794	5.74064	5.76456	5.79077	5.79952
SEC14L2	5.85138	5.84821	5.83225	5.86554	5.82455	5.84238	5.85241	5.85537	5.88711	5.81087	5.86102	5.8301	5.84192	5.82148	5.79499	5.83886	5.83454	5.84541	5.83231	5.86615
HIP1R	5.92571	5.86706	5.8083	5.79929	5.81986	5.76186	5.81057	5.8782	5.82436	5.84138	5.67885	5.80983	5.85991	5.80696	5.82675	5.78874	5.84438	5.9092	5.9083	5.88869
MIA2	5.96086	5.95509	5.92131	5.96139	5.93846	5.94574	5.99436	5.96339	5.97647	5.92236	5.97307	5.9671	5.96624	5.97846	5.94667	5.93315	5.956	5.96809	5.93515	5.96603
P3H1	5.8845	5.8775	5.9151	5.90207	5.87445	5.89812	5.86925	5.88569	5.88256	5.87062	5.90775	5.86539	5.88855	5.88946	5.89457	5.95719	5.96348	5.91654	5.92813	5.95896
GIT2	5.51524	5.52254	5.408	5.56594	5.51465	5.53144	5.51587	5.59344	5.50246	5.52816	5.54856	5.52442	5.60882	5.58495	5.54672	5.51003	5.51132	5.61254	5.45275	5.50891
GMPR2	6.02206	6.1142	6.05974	6.06174	6.086	6.05966	5.99654	6.05347	6.01421	6.00571	6.05386	6.0383	6.06044	6.01407	6.0258	6.08577	5.99609	6.05338	6.04575	6.03104
EIF2B1	6.19563	6.18832	6.21544	6.26864	6.23383	6.23956	6.18724	6.21492	6.1938	6.20974	6.22786	6.23398	6.21652	6.19851	6.20709	6.23118	6.24185	6.20723	6.14505	6.18717
DNAJC11	6.0298	6.05783	6.03136	5.99356	6.05887	6.00427	5.97872	5.99981	5.98584	5.99674	6.00348	5.98839	6.00785	6.01737	5.98868	6.03821	6.01051	6.03116	6.06691	6.00488
PDXK	6.09914	6.1278	6.13391	6.09863	6.10184	6.09939	6.08444	6.06872	6.05327	6.07631	6.07126	6.11122	6.07712	6.06628	6.10528	6.15459	6.12696	6.12339	6.16544	6.15394
SAFB	5.96715	5.95554	5.90132	5.84312	5.88896	5.89031	5.8998	5.91879	5.93352	5.90704	5.95477	5.84752	5.91972	5.9163	5.8745	5.84439	5.85926	5.91523	5.96225	5.93628
RUFY2	5.54956	5.57702	5.54937	5.54798	5.56289	5.5969	5.56153	5.58453	5.61276	5.59505	5.54904	5.53838	5.56397	5.59361	5.57028	5.56076	5.53394	5.5581	5.57534	5.55471
LZTFL1	6.11321	6.08689	6.07508	6.09173	6.11269	6.0836	6.09127	6.11019	6.08617	6.06941	6.10364	6.11255	6.13246	6.12671	6.11979	6.08162	6.1175	6.12114	6.11063	6.08869
CYP51A1	6.1011	6.07251	6.12056	6.0846	6.12082	6.08395	6.10477	6.068	6.09805	6.06109	6.10518	6.12612	6.08417	6.13776	6.10866	6.09686	6.12589	6.07887	6.13446	6.08786
ARHGEF40	5.60182	5.6127	5.58649	5.55713	5.58921	5.55914	5.51613	5.58815	5.54193	5.52352	5.57246	5.57298	5.59996	5.58285	5.5905	5.64524	5.63807	5.65705	5.68828	5.6595
MANF	6.81364	6.80605	6.86629	6.89136	6.85685	6.92158	6.94227	6.87815	6.90226	6.90553	6.84943	6.92461	6.87593	6.92883	6.92721	6.92649	6.92939	6.86639	6.84171	6.88196
MTA2	6.15593	6.13849	6.12386	6.14255	6.18928	6.19811	6.19849	6.21064	6.19118	6.20694	6.1528	6.16302	6.17982	6.16641	6.1189	6.14646	6.1586	6.17575	6.1633	6.12035
TBC1D9B	5.92793	5.96263	5.92975	5.96464	5.95352	5.94468	5.90153	5.94829	5.91901	5.91736	5.92583	5.94013	5.94801	5.93025	5.93811	5.96619	5.93758	5.96371	5.93561	5.95033
KDM1A	5.72283	5.73146	5.73971	5.77973	5.73316	5.75328	5.75504	5.7508	5.74906	5.76187	5.72385	5.73205	5.73759	5.73083	5.7407	5.77233	5.76227	5.7456	5.72497	5.76176
EIF2S2	6.31966	6.30879	6.3604	6.4008	6.38721	6.37391	6.36759	6.35744	6.37103	6.35386	6.38452	6.404	6.38234	6.41406	6.40227	6.41226	6.42298	6.37352	6.33418	6.35368
BCKDHA	6.08732	6.04922	6.06856	6.07348	6.0457	6.07168	6.05965	6.05657	6.06333	6.05759	6.04049	6.05582	6.06225	6.09192	6.07926	6.0486	6.08116	6.05905	6.05904	6.08636
RPL10A	6.79409	6.78671	6.80349	6.83283	6.86629	6.86426	6.86269	6.85725	6.84975	6.88446	6.8413	6.82778	6.80824	6.85031	6.78936	6.8184	6.82484	6.82375	6.7842	6.74787
PEX14	5.98626	5.97919	5.9185	5.8506	5.65655	5.83997	5.88778	5.89579	5.90254	5.85304	5.92718	5.87519	5.93045	5.9373	6.04966	5.89346	5.9111	5.98229	6.0089	6.10771
SCARB2	6.58346	6.58503	6.5519	6.5289	6.49228	6.52822	6.55339	6.54935	6.55993	6.55308	6.47924	6.4418	6.47023	6.46629	6.45638	6.48283	6.48807	6.53395	6.54299	6.58113
BCR	5.59133	5.63142	5.60641	5.59601	5.59398	5.61151	5.57609	5.59907	5.58814	5.60447	5.56428	5.58816	5.58172	5.59555	5.60526	5.66534	5.61585	5.6494	5.66227	5.65193
NONO	6.21945	6.18559	6.23939	6.24067	6.22963	6.30424	6.3251	6.29486	6.31904	6.33678	6.22407	6.25617	6.21766	6.2616	6.23554	6.29974	6.34598	6.29052	6.27922	6.29477
RALA	6.51033	6.49783	6.49458	6.51618	6.45517	6.43437	6.39865	6.43438	6.43504	6.45733	6.46024	6.50865	6.46417	6.4683	6.48557	6.39884	6.42286	6.42179	6.3866	6.45057
ABCB7	5.89875	5.91002	5.88096	5.97031	5.88817	5.88977	5.89922	5.90994	5.90128	5.89204	5.89107	5.89105	5.89691	5.87797	5.89596	5.90293	5.88899	5.92208	5.83311	5.91046
AK4	6.47299	6.49104	6.47102	6.49102	6.46353	6.45055	6.50169	6.47247	6.45712	6.45838	6.46795	6.502	6.48945	6.50127	6.50033	6.48763	6.46359	6.47723	6.4634	6.49725
EMC2	5.93837	5.94385	5.91251	5.97139	6.01292	5.99969	5.99552	6.01342	6.01006	5.97566	5.92899	5.96751	5.97629	5.95338	5.90398	5.99795	5.99557	6.02189	5.97053	5.91894
NAV1	5.89529	5.87659	5.83882	5.88329	5.91077	5.89237	5.86453	5.92121	5.89338	5.87776	5.87434	5.87491	5.91422	5.90974	5.86978	5.85141	5.8693	5.90561	5.87916	5.83876
WDFY3	5.51248	5.56261	5.50076	5.46759	5.5278	5.49196	5.4638	5.52654	5.49728	5.49549	5.45079	5.46732	5.50842	5.49082	5.48673	5.55246	5.5	5.56648	5.58607	5.53038
HSPBP1	6.04172	6.01817	6.00548	6.06105	6.0553	6.06624	6.06468	6.0791	6.07522	6.05148	6.04789	6.06606	6.06843	6.06402	6.05956	6.02639	6.04329	6.05429	6.00537	6.00999
HSPA13	6.05105	6.01974	6.04503	6.05326	6.04669	6.04683	6.05588	6.04054	6.05491	6.04125	6.03776	6.02304	6.01227	6.01525	6.00857	6.01175	6.042	6.01767	6.00653	6.00779
ADD3	6.30009	6.31513	6.32119	6.29934	6.32548	6.27321	6.31315	6.27281	6.28643	6.28947	6.26769	6.2949	6.27456	6.32422	6.30351	6.26359	6.24419	6.24548	6.26279	6.2432
PBDC1	6.03583	6.08119	6.04421	6.03031	6.04002	6.04872	6.03591	6.03713	6.03722	6.03088	6.03153	6.02597	6.04496	6.04539	6.02848	6.0655	6.02136	6.05984	6.07817	6.06383
ARHGDIA	6.4868	6.45199	6.4709	6.4768	6.47415	6.42892	6.44608	6.43392	6.41969	6.46288	6.42201	6.46737	6.43877	6.41342	6.48605	6.42212	6.45356	6.4354	6.41745	6.42417
ASCC3	5.68563	5.6918	5.66409	5.66645	5.69772	5.68576	5.68243	5.67444	5.69832	5.68379	5.67868	5.67789	5.67312	5.69966	5.66518	5.67707	5.66956	5.68625	5.70154	5.67626
PIP4K2B	5.91961	5.92826	5.92456	5.91357	5.90856	5.88518	5.88151	5.91706	5.8803	5.89336	5.89748	5.90927	5.92577	5.89576	5.91233	5.92047	5.91474	5.92368	5.92853	5.92617
EIF6	5.95884	5.90767	5.99635	5.96277	5.99995	5.98268	5.96572	5.95208	5.98942	5.94607	6.00033	5.9856	5.95464	5.97616	5.93262	5.94897	5.99062	5.91438	5.93575	5.90123
MAN2C1	5.81409	5.85725	5.81102	5.78703	5.81076	5.85378	5.81937	5.8537	5.79777	5.80049	5.82741	5.81694	5.84372	5.80274	5.83007	5.89773	5.85078	5.89449	5.90609	5.88963
PDHX	6.18128	6.17858	6.18749	6.14941	6.18508	6.1447	6.156	6.11896	6.15484	6.11686	6.18613	6.1502	6.15171	6.1732	6.15489	6.13952	6.1382	6.13969	6.16948	6.14451
ECHDC1	6.18435	6.18503	6.20135	6.21564	6.22898	6.20552	6.20172	6.19923	6.18821	6.17882	6.20539	6.20831	6.20253	6.20381	6.20497	6.22312	6.21888	6.20134	6.19212	6.18153
IKBKB	5.66169	5.66296	5.60741	5.65522	5.61565	5.63393	5.62679	5.66689	5.60156	5.6174	5.62514	5.6178	5.62991	5.61019	5.64789	5.65014	5.6523	5.71224	5.66754	5.69334
CPE	5.85885	5.83092	5.75737	5.76229	5.80348	5.73289	5.73875	5.81886	5.79605	5.77175	5.83149	5.77164	5.83078	5.79266	5.77492	5.7054	5.71591	5.79377	5.78179	5.74248
EIF3F	6.27478	6.26116	6.32565	6.26834	6.36621	6.31883	6.32936	6.29362	6.30759	6.27725	6.27932	6.31556	6.27786	6.28382	6.24321	6.34985	6.35756	6.29288	6.34828	6.24695
DSTN	6.58806	6.5698	6.56358	6.60271	6.60839	6.55482	6.5488	6.56207	6.594	6.5243	6.59697	6.61183	6.57029	6.61196	6.55011	6.5369	6.55963	6.55571	6.51556	6.50923
LAS1L	5.85202	5.83742	5.81854	5.8334	5.81541	5.81797	5.81302	5.82629	5.82038	5.82337	5.81916	5.81495	5.80232	5.80282	5.81446	5.84963	5.86005	5.8775	5.87221	5.88177
PUS7	5.87286	5.89226	5.88952	5.94751	5.88929	5.92162	5.89099	5.9117	5.92501	5.88399	5.89788	5.9061	5.9231	5.95417	5.90028	5.93823	5.92575	5.92202	5.87132	5.92876
EIF2B4	5.92844	5.94272	5.89016	5.89297	5.9433	5.94001	5.90711	5.95469	5.93179	5.93237	5.90265	5.92533	5.96175	5.94689	5.94655	6.00772	5.99875	6.04817	6.03114	5.99498
ARHGEF6	6.15985	6.17438	6.11048	6.18939	6.20345	6.20454	6.19187	6.24096	6.22669	6.16489	6.17483	6.19646	6.23903	6.2263	6.16433	6.1755	6.15974	6.23522	6.146	6.13062
PITPNB	6.23568	6.218	6.27464	6.26727	6.25558	6.24118	6.27891	6.23491	6.24934	6.24885	6.25148	6.2999	6.2572	6.29471	6.27523	6.27661	6.2948	6.24321	6.24483	6.25754
SSR1	6.20052	6.24221	6.17991	6.17211	6.19502	6.19498	6.16967	6.2428	6.20923	6.19649	6.18275	6.14057	6.23176	6.22318	6.18912	6.23231	6.20957	6.26566	6.26042	6.23593
BTF3L4	5.80291	5.82831	5.76698	5.77802	5.80689	5.76089	5.71372	5.75249	5.76689	5.77466	5.77522	5.7279	5.7754	5.75198	5.75813	5.77383	5.76699	5.81371	5.81263	5.76873
DIP2B	5.66102	5.59823	5.57323	5.65056	5.65712	5.62161	5.62182	5.67729	5.6304	5.62941	5.65008	5.68301	5.71821	5.66894	5.65455	5.63023	5.7004	5.72742	5.62924	5.62544
RPS9	6.82529	6.82248	6.88842	6.8636	6.89286	6.91452	6.94271	6.87729	6.86824	6.93527	6.88479	6.89881	6.8412	6.86406	6.84265	6.92392	6.92977	6.86988	6.88827	6.8692
MESD	6.5191	6.47848	6.44964	6.49504	6.44335	6.44647	6.5084	6.48794	6.45984	6.464	6.50529	6.5087	6.49129	6.46181	6.46249	6.36386	6.39943	6.43362	6.384	6.43625
SNRPA1	6.04042	6.07656	6.02784	6.09768	6.04828	6.04065	6.03311	6.0595	6.07292	6.03892	6.02371	6.06502	6.07331	6.07234	6.03393	6.07016	6.02546	6.07616	6.00888	6.06805
NAT10	5.89001	5.87248	5.90394	5.92499	5.96342	5.94643	5.92473	5.93463	5.97061	5.93077	5.92357	5.94455	5.91788	5.95586	5.8659	5.95586	5.97669	5.94036	5.92966	5.88554
SQLE	5.72145	5.73021	5.69178	5.6832	5.73288	5.69158	5.70854	5.7364	5.69683	5.69938	5.67806	5.7103	5.74133	5.73945	5.69222	5.72343	5.71128	5.74017	5.75766	5.70911
DRG1	5.95877	5.96184	5.99087	5.9831	5.93732	6.02364	6.02373	5.99073	6.0014	6.03156	5.96184	5.97009	5.97136	5.98587	6.01402	6.03347	6.0322	6.00434	6.0171	6.04965
CRELD2	6.41471	6.33709	6.38254	6.3813	6.4289	6.41565	6.4459	6.38986	6.45213	6.37287	6.43752	6.39488	6.37679	6.40532	6.31282	6.28976	6.37179	6.33323	6.32019	6.267
NAXE	6.07309	6.03199	6.03362	6.01642	5.95864	6.02586	6.01663	6.02605	6.01946	6.06991	6.13752	6.061	6.07008	6.05441	6.13866	5.99424	6.02757	6.03317	6.03901	6.11036
RHOT1	5.95308	5.90455	5.85834	5.90352	5.90501	5.85745	5.84258	5.95419	5.8387	5.89262	5.90726	5.91585	5.95288	5.85348	5.8937	5.85471	5.92139	5.95918	5.90554	5.90428
OTUB1	6.24864	6.26614	6.22735	6.26485	6.26927	6.25662	6.22376	6.24939	6.21668	6.22324	6.24979	6.22997	6.25008	6.23508	6.2395	6.26414	6.24742	6.29485	6.26904	6.24552
GPSM1	5.68459	5.68061	5.62457	5.63543	5.71882	5.62849	5.59323	5.65685	5.63241	5.60938	5.66511	5.66095	5.70387	5.69917	5.62805	5.64761	5.65527	5.70686	5.69945	5.61618
POFUT1	6.11643	6.0835	6.09233	6.11021	6.08872	6.08756	6.10414	6.10332	6.09858	6.09522	6.08398	6.11008	6.0946	6.08631	6.0931	6.08524	6.11126	6.09537	6.08056	6.1097
TIMM50	6.41651	6.41224	6.41569	6.46674	6.42276	6.42662	6.44921	6.42673	6.41572	6.41587	6.38939	6.43167	6.40904	6.40726	6.41902	6.41834	6.41632	6.41555	6.34894	6.40699
RAP2B	6.1965	6.2115	6.18803	6.15464	6.15419	6.16887	6.15464	6.16026	6.16863	6.18604	6.14722	6.14994	6.1504	6.16368	6.16662	6.1683	6.15825	6.1691	6.19712	6.21078
PSMD10	6.18924	6.18985	6.15248	6.18538	6.20744	6.14058	6.14595	6.20824	6.14569	6.15563	6.16544	6.16658	6.21819	6.17129	6.20067	6.15099	6.1451	6.1935	6.15661	6.13143
PKN2	5.78628	5.77256	5.76235	5.74577	5.77851	5.78162	5.77885	5.80346	5.7377	5.73363	5.77608	5.79363	5.80808	5.78383	5.77539	5.81982	5.83451	5.84993	5.85957	5.82506
CPNE1	6.36484	6.30833	6.31416	6.33987	6.38104	6.38019	6.41404	6.40185	6.37194	6.3474	6.33887	6.34934	6.36723	6.3403	6.31275	6.34742	6.39706	6.39029	6.35996	6.33342
PLCB1	5.52155	5.61363	5.49678	5.52487	5.53548	5.52394	5.46182	5.54515	5.50866	5.53037	5.5128	5.5201	5.56025	5.54635	5.56521	5.55958	5.45461	5.58655	5.542	5.53805
NAA10	5.9609	5.95238	5.94804	5.95586	5.95745	5.91367	5.90719	5.9224	5.92324	5.8949	5.91021	5.96125	5.93561	5.9507	5.92292	5.96176	5.98758	5.97359	5.96432	5.97095
MCM3AP	5.47844	5.48903	5.47928	5.49258	5.45778	5.51069	5.4438	5.53837	5.47823	5.48546	5.43078	5.46895	5.49042	5.49102	5.48587	5.531	5.51725	5.53354	5.51877	5.55338
GORASP2	6.1096	6.06535	6.07182	6.08191	6.11382	6.06049	6.04572	6.06173	6.11128	6.06385	6.07284	6.11202	6.10723	6.06083	6.06303	6.08853	6.12985	6.12307	6.11728	6.09028
ANKRD17	5.69942	5.68845	5.6719	5.68545	5.70872	5.68198	5.66586	5.69362	5.6749	5.66731	5.69082	5.68733	5.7024	5.71369	5.67271	5.67623	5.69427	5.69935	5.70695	5.67713
SNRNP70	6.34777	6.33882	6.32219	6.33379	6.33551	6.3669	6.3616	6.39635	6.35991	6.43427	6.28505	6.31615	6.32992	6.25339	6.27164	6.32578	6.33732	6.3599	6.34709	6.34762
RAB35	6.02241	6.0779	6.11581	6.10852	5.97297	6.05195	6.06027	6.01405	6.07664	6.11798	6.09631	6.07487	6.04765	6.12981	6.14767	6.09452	6.04343	6.01076	6.01052	6.13181
DDX6	6.41727	6.3808	6.39815	6.4029	6.39288	6.43035	6.44715	6.42593	6.42034	6.46575	6.40418	6.41979	6.39155	6.43447	6.37894	6.39628	6.4296	6.41614	6.41265	6.43104
SEL1L	5.66897	5.6074	5.58372	5.6611	5.61986	5.55845	5.59402	5.64357	5.4491	5.54753	5.56037	5.61426	5.65703	5.53321	5.55515	5.57123	5.63187	5.6513	5.5827	5.62704
PAPOLA	5.63678	5.63419	5.58831	5.66137	5.65762	5.67595	5.68305	5.71975	5.69541	5.68842	5.63124	5.65342	5.67216	5.66018	5.63863	5.67307	5.67356	5.71742	5.65811	5.66071
METTL7A	6.49728	6.49087	6.52118	6.476	6.55827	6.49259	6.5018	6.48767	6.50409	6.48723	6.47373	6.47213	6.44905	6.47522	6.41293	6.44829	6.46505	6.4325	6.45984	6.38574
ZC3HC1	5.62861	5.5939	5.59436	5.62211	5.6384	5.63031	5.64183	5.64834	5.62462	5.60791	5.60682	5.61138	5.63003	5.58997	5.5764	5.60901	5.64906	5.63662	5.61912	5.60945
TSG101	5.99654	6.0176	6.01983	6.02803	6.0008	5.99392	5.99214	5.9902	6.00514	6.02111	5.99962	6.03065	6.02006	6.02928	6.06327	6.02323	6.00312	5.99061	5.98783	6.01353
HIBADH	5.77672	5.82254	5.75274	5.7967	5.79718	5.7564	5.70135	5.78059	5.75158	5.73967	5.77596	5.75616	5.80322	5.75663	5.75186	5.75798	5.72984	5.7861	5.73735	5.73948
CTNND2	5.91199	5.90452	5.85895	5.86617	5.92599	5.86496	5.87553	5.89904	5.911	5.86689	5.86714	5.86184	5.91649	5.93095	5.84252	5.83158	5.84511	5.88792	5.88888	5.81509
MRPL12	6.44452	6.42225	6.41089	6.34511	6.447	6.37779	6.39866	6.38106	6.41672	6.38313	6.38275	6.37067	6.43395	6.42463	6.40397	6.31261	6.3419	6.3573	6.4073	6.31818
AHCYL2	5.7398	5.70766	5.64834	5.64806	5.70311	5.62505	5.64651	5.70383	5.65604	5.67883	5.52786	5.60835	5.66958	5.71107	5.64454	5.64567	5.65964	5.7141	5.71449	5.65408
OGDHL	5.14611	5.15667	5.24199	5.2019	5.19899	5.24482	5.23079	5.17101	5.19233	5.18987	5.15523	5.18396	5.15061	5.18453	5.17272	5.24186	5.2305	5.14545	5.1739	5.1821
SFPQ	6.33165	6.31622	6.35653	6.40246	6.30855	6.47206	6.44327	6.42643	6.46173	6.49802	6.33466	6.37514	6.34255	6.40405	6.37903	6.451	6.46963	6.44122	6.38417	6.47119
SLC16A1	6.26793	6.28445	6.42879	6.28857	6.09179	6.28792	6.26436	6.10784	6.23515	6.38144	6.27474	6.2678	6.10434	6.23655	6.40188	6.31922	6.29867	6.15821	6.27613	6.42107
COG1	5.72947	5.77199	5.73192	5.72392	5.75974	5.74965	5.72333	5.76746	5.74306	5.73247	5.69419	5.70807	5.73647	5.72372	5.70334	5.80715	5.76137	5.79335	5.80146	5.77552
APP	6.11132	6.02791	6.02021	6.03089	5.96138	6.03035	6.10769	6.11418	6.15857	6.16118	6.00045	6.03296	6.05924	6.05994	6.04853	5.98878	6.08082	6.09034	6.07501	6.13017
UQCRFS1	6.45178	6.4493	6.44726	6.43066	6.47457	6.44329	6.43839	6.47212	6.45615	6.45279	6.44237	6.43508	6.4613	6.45137	6.40839	6.44354	6.45559	6.45924	6.46386	6.43152
USP19	5.42293	5.37713	5.35549	5.3757	5.35516	5.37153	5.34512	5.3957	5.34785	5.34056	5.4159	5.38795	5.42443	5.39463	5.41792	5.35758	5.39979	5.41135	5.39296	5.41575
CD44	6.3286	6.32064	6.27646	6.28543	6.33134	6.28494	6.28989	6.31856	6.31721	6.25958	6.32584	6.31399	6.34643	6.34282	6.31361	6.25494	6.26868	6.31197	6.30563	6.26894
DHODH	6.08447	6.06143	6.06846	6.13244	6.06249	6.10523	6.09536	6.08954	6.10816	6.07897	6.10227	6.08757	6.07808	6.07735	6.07965	6.05682	6.07822	6.07619	6.00326	6.07707
BRCC3	5.83077	5.84466	5.80973	5.76028	5.84438	5.82399	5.76261	5.80331	5.78913	5.81177	5.79311	5.79137	5.80351	5.8035	5.81758	5.87816	5.8645	5.89444	5.93175	5.86577
ITPRID2	5.47414	5.50945	5.47352	5.42871	5.48911	5.45317	5.46351	5.4521	5.44168	5.4355	5.45086	5.39926	5.44969	5.42923	5.40005	5.48082	5.44589	5.47476	5.52355	5.46088
HARS2	5.50915	5.4913	5.47522	5.50946	5.53099	5.5015	5.49516	5.53983	5.48223	5.49268	5.45104	5.46456	5.49355	5.42053	5.44397	5.5113	5.52529	5.54788	5.51491	5.49255
SCYL1	5.78815	5.80471	5.79162	5.84655	5.79753	5.83441	5.85133	5.8392	5.81868	5.83067	5.77728	5.82061	5.80933	5.79192	5.79336	5.84118	5.83597	5.83555	5.78748	5.83974
FYN	6.22768	6.32565	6.28481	6.24162	6.31238	6.34672	6.2674	6.29332	6.27377	6.28955	6.1036	6.20166	6.22457	6.22905	6.21714	6.38537	6.28059	6.31838	6.36545	6.28779
COPS7A	5.87193	5.87874	5.89004	5.83296	5.90411	5.82861	5.82988	5.8353	5.85328	5.82086	5.85969	5.88131	5.85793	5.96201	5.82262	5.88054	5.86996	5.86684	5.91703	5.85115
MPI	5.68149	5.69742	5.68484	5.70772	5.70635	5.69634	5.64253	5.70415	5.64525	5.66346	5.66937	5.67392	5.70738	5.6723	5.70265	5.72386	5.70642	5.72609	5.70212	5.69736
CFL2	6.22514	6.17799	6.23893	6.14941	6.23318	6.17245	6.21609	6.15711	6.18643	6.15304	6.21335	6.23336	6.17582	6.17401	6.15235	6.14713	6.20529	6.14202	6.22144	6.13773
NIPSNAP2	6.73444	6.70487	6.73498	6.77064	6.79498	6.75683	6.78139	6.73471	6.72103	6.74215	6.75755	6.75671	6.71373	6.7106	6.69645	6.68648	6.72363	6.69612	6.64215	6.6208
MAP2K1	5.59934	5.61707	5.55814	5.57014	5.56512	5.50964	5.51152	5.48477	5.52339	5.53139	5.52258	5.51951	5.47366	5.5272	5.5582	5.61103	5.5899	5.67888	5.63428	5.64417
TAP1	5.67042	5.62942	5.59272	5.603	5.62774	5.62792	5.61719	5.65697	5.61977	5.62165	5.649	5.6227	5.65584	5.63732	5.61566	5.59458	5.64284	5.6791	5.66258	5.64271
PTGR2	6.21653	6.22309	6.22707	6.23312	6.24855	6.21042	6.20857	6.20106	6.18364	6.18061	6.21354	6.22441	6.22332	6.21023	6.21155	6.24673	6.23005	6.22732	6.22826	6.21858
WDR61	5.98858	6.00293	6.00847	6.01888	5.98642	6.01833	5.98912	6.00964	6.02225	6.00382	6.00354	5.9892	6.00596	6.00208	5.99824	6.00901	5.9918	5.99174	5.97612	6.01953
TMED7	6.45245	6.46879	6.49158	6.48878	6.47891	6.4973	6.47855	6.467	6.49269	6.47538	6.46546	6.46121	6.4405	6.43709	6.4218	6.50001	6.47909	6.45308	6.47664	6.48284
ESYT2	5.84998	5.85942	5.78975	5.82776	5.81358	5.87424	5.87852	5.90054	5.82138	5.87319	5.82319	5.84097	5.89404	5.82522	5.87853	5.90475	5.89709	5.95576	5.91553	5.92705
EIF2AK2	6.01735	6.01047	6.01704	6.03439	6.05303	6.03791	6.02592	6.03284	6.0236	6.03922	6.00754	6.03626	6.02751	6.00717	6.01299	6.05612	6.05926	6.0508	6.05247	6.02823
CPNE3	5.94583	5.95529	5.94305	5.96113	5.96846	6.04199	6.04085	5.98591	6.04163	6.03189	6.00948	5.9187	5.92388	6.0207	5.94401	5.99354	5.99507	5.99987	5.97643	5.9654
ARMC10	6.06617	6.07585	6.0429	6.01019	5.99901	5.96679	5.95963	6.00763	5.97667	6.00957	5.98832	6.00654	6.0236	6.0073	6.04353	6.0213	6.01278	6.02882	6.06717	6.07053
ARL3	6.4506	6.41509	6.43045	6.44008	6.39082	6.37916	6.37855	6.39159	6.39772	6.3875	6.43856	6.45565	6.42871	6.44319	6.4788	6.3906	6.43413	6.40621	6.39531	6.45277
GMPPB	6.07628	6.06841	6.07188	6.09496	6.08754	6.11071	6.112	6.11748	6.09842	6.07419	6.1077	6.09411	6.1097	6.07164	6.09265	6.09775	6.10419	6.10413	6.0812	6.0904
PPP2R5E	5.92246	5.93048	5.88539	5.93269	5.9132	5.91473	5.95737	5.95865	5.89073	5.9356	5.84514	5.91137	5.9305	5.8533	5.9075	5.91567	5.91328	5.95224	5.91111	5.9197
PABPC4	5.96107	5.91893	5.92695	5.93521	6.02505	5.98937	5.97524	5.98561	5.95883	5.98848	5.99937	5.98444	5.97995	6.00745	5.90045	5.96207	5.99959	5.99894	5.99184	5.89071
RPL13	6.69157	6.66857	6.73893	6.73247	6.77054	6.75253	6.75401	6.72421	6.74007	6.71335	6.71514	6.77702	6.70208	6.72522	6.67263	6.74791	6.78088	6.70361	6.70209	6.68312
CERT1	5.95454	5.90572	5.82447	5.81773	5.91602	5.85901	5.92081	5.92617	5.89034	5.85714	5.88185	5.88266	5.89132	5.87446	5.84438	5.87173	5.93225	6.0068	5.99837	5.90789
SRPRA	6.2542	6.29496	6.26221	6.30511	6.23214	6.27754	6.25026	6.28388	6.29774	6.2939	6.25368	6.24155	6.26791	6.27356	6.27021	6.29835	6.2574	6.28506	6.25273	6.30835
MRPL38	5.94086	5.88424	5.90526	5.92139	5.95977	5.91097	5.8976	5.95477	5.89294	5.91296	5.95159	5.98954	5.97433	5.92721	5.93151	5.9466	6.01124	5.98957	5.96378	5.92894
CBX1	6.02918	6.0229	5.88035	5.92166	5.90077	5.99435	6.05263	6.05493	6.06723	6.09582	5.98108	5.87267	5.97777	6.05238	6.01068	5.84695	5.86084	6.00192	5.95674	5.9919
DNAJC8	6.53423	6.5026	6.4806	6.57826	6.49649	6.55666	6.61681	6.58493	6.6289	6.56261	6.5283	6.51586	6.5512	6.56447	6.52192	6.46314	6.50125	6.52569	6.41647	6.50259
PTGES2	6.06855	6.04751	6.04686	5.90989	6.10163	5.99379	6.00097	5.99261	5.98875	5.98634	5.98132	5.98731	5.95334	5.98706	5.94097	6.0425	6.06326	6.08688	6.16446	5.99975
CLNS1A	5.39049	5.37435	5.3721	5.41599	5.39459	5.38415	5.36676	5.4014	5.42164	5.3559	5.38078	5.36539	5.39958	5.41037	5.32825	5.37928	5.3934	5.39036	5.37106	5.38237
PSMA2	6.07978	6.06826	6.0429	6.04012	5.93174	5.96956	6.00204	6.023	6.03987	5.95432	6.05908	5.9213	5.99771	5.94403	5.92161	6.00742	6.01927	6.04832	6.04826	6.14177
GATM	6.19488	6.15813	6.16024	6.19825	6.18097	6.13663	6.18311	6.15856	6.16404	6.13258	6.15496	6.15835	6.15262	6.14442	6.13034	6.12591	6.14878	6.15194	6.11572	6.13279
TBCE	5.96625	5.92866	5.94483	5.93081	5.98653	5.93754	5.91588	5.92239	5.93641	5.92048	5.95585	5.98974	5.94542	5.95745	5.94345	5.93108	5.97134	5.95056	5.96594	5.90565
ACY1	5.91772	5.89866	5.87152	5.95805	5.93193	5.91288	5.89884	5.95741	5.88515	5.89425	5.93276	5.98566	6.01414	5.92587	5.95817	5.92785	5.95221	5.97253	5.8911	5.91389
CNN3	6.57707	6.55513	6.56753	6.53294	6.58943	6.55807	6.56643	6.54632	6.58546	6.56101	6.54187	6.55788	6.56669	6.55138	6.5651	6.5367	6.55672	6.54684	6.60146	6.52412
LAMTOR1	5.87734	5.8408	5.81592	5.87378	5.90403	5.87076	5.83219	5.8896	5.90485	5.87547	5.89275	5.84679	5.90201	5.87837	5.79728	5.80179	5.85135	5.88403	5.80549	5.7707
RFTN1	5.89592	5.90921	5.82471	5.85416	5.83165	5.90187	5.84282	5.90721	5.8879	5.88767	5.904	5.87974	5.90438	5.9143	5.8885	5.84359	5.82354	5.91471	5.88388	5.90569
SUGP2	5.62464	5.67925	5.65357	5.61167	5.63846	5.67168	5.61313	5.65853	5.68027	5.6554	5.6235	5.6575	5.65578	5.69648	5.6268	5.71087	5.65615	5.68181	5.73097	5.70014
EIF1B	5.78708	5.76481	5.71014	5.74082	5.7758	5.77725	5.796	5.7784	5.77677	5.75334	5.80574	5.77081	5.80306	5.77569	5.73982	5.71891	5.73422	5.78801	5.74607	5.71802
SLC7A5	6.40535	6.37553	6.37686	6.38015	6.39602	6.40718	6.38277	6.46462	6.37139	6.3902	6.41371	6.45319	6.43677	6.42967	6.41846	6.39332	6.42959	6.4427	6.42329	6.40296
GNA11	6.17708	6.18914	6.19709	6.18788	6.15976	6.14249	6.13334	6.1185	6.14455	6.14801	6.1454	6.15589	6.12574	6.13748	6.16353	6.13286	6.12203	6.11954	6.11991	6.14331
HS1BP3	5.70689	5.70451	5.64132	5.59172	5.71605	5.65466	5.61108	5.71095	5.6411	5.64491	5.66365	5.65801	5.71043	5.67026	5.70661	5.70099	5.71252	5.77224	5.79692	5.6931
ARMC6	6.01045	5.98959	5.9987	6.01395	6.00464	5.97328	5.98345	5.98845	5.96075	5.9623	5.98722	6.02457	6.00629	5.99045	6.02439	5.99283	6.01603	6.00573	5.99642	6.00617
SAFB2	5.66798	5.59076	5.67861	5.63768	5.60438	5.56375	5.58084	5.51995	5.64568	5.61104	5.59528	5.61389	5.56406	5.60709	5.60435	5.56154	5.649	5.56723	5.59213	5.62744
RABL6	5.90796	5.91433	5.90856	5.96274	5.9507	5.94174	5.94511	5.96046	5.99687	5.90541	5.93256	5.94564	5.95808	5.99549	5.93221	5.93246	5.92774	5.9382	5.88866	5.89571
TOR1AIP2	5.64072	5.66223	5.60437	5.61364	5.5649	5.56566	5.46004	5.56982	5.52091	5.58536	5.58296	5.51239	5.58392	5.55176	5.60085	5.58035	5.57767	5.61239	5.61259	5.64918
XXYLT1	6.06541	6.06418	6.04349	6.04038	6.00734	6.00447	6.00298	6.03292	6.00129	6.02304	5.98348	6.0046	6.0164	5.97848	6.03791	6.03081	6.03025	6.04223	6.06427	6.08365
ALG5	6.09917	6.05413	6.09581	6.11061	6.0805	6.09964	6.06524	6.0596	6.04812	6.06422	6.13846	6.10756	6.08322	6.13244	6.09372	6.05515	6.09848	6.06205	6.04374	6.07144
RPL8	6.83317	6.83395	6.86466	6.85278	6.79939	6.87883	6.84991	6.86812	6.84185	6.87615	6.85533	6.8586	6.84501	6.85852	6.86286	6.9132	6.90961	6.89213	6.89041	6.94355
PRRC2C	5.78395	5.70405	5.69155	5.66708	5.6648	5.62773	5.66978	5.68869	5.72173	5.68533	5.73174	5.73535	5.74525	5.77254	5.76707	5.63036	5.70461	5.71603	5.74329	5.74426
CDC42	6.68411	6.68487	6.68825	6.72145	6.71384	6.67395	6.68563	6.66225	6.69381	6.66518	6.70693	6.69781	6.66077	6.67014	6.65344	6.63252	6.63848	6.63257	6.58414	6.60571
AARSD1	5.93362	5.89599	5.92671	5.95281	5.91717	5.92581	5.90956	5.9175	5.9173	5.92931	5.90105	5.92705	5.91787	5.89961	5.91064	5.87543	5.91141	5.89099	5.86063	5.89164
SORCS2	5.89802	5.91182	5.85153	5.92258	5.8925	5.94361	5.93393	6.00478	6.00355	5.94422	5.87851	5.85383	5.94794	5.84018	5.88112	5.8788	5.86403	5.91987	5.87243	5.88719
SPG7	5.93618	5.95995	5.8995	5.92738	5.91587	5.87992	5.84639	5.90845	5.8828	5.88832	5.89658	5.93771	5.92315	5.89656	5.92723	5.89933	5.87923	5.92667	5.9178	5.91435
SHMT1	5.70096	5.70223	5.72445	5.6988	5.71404	5.70946	5.71576	5.68164	5.66104	5.66294	5.66926	5.71273	5.6923	5.67292	5.68129	5.74878	5.73882	5.71075	5.74627	5.73325
ATAT1	6.03583	6.07971	6.02534	6.00336	6.01381	5.98817	5.95329	5.98268	5.98637	5.9748	6.00663	5.99146	6.03215	6.01585	6.03526	6.03444	5.98938	6.04822	6.06875	6.07415
NDUFB10	6.18526	6.17312	6.18442	6.198	6.19835	6.20069	6.23914	6.20808	6.23988	6.20535	6.22961	6.2273	6.21198	6.27605	6.18288	6.18218	6.18915	6.17636	6.16248	6.165
ARHGEF12	5.42955	5.47767	5.43427	5.45341	5.46841	5.50525	5.47014	5.4905	5.48967	5.48112	5.5519	5.48067	5.55014	5.54522	5.52633	5.48466	5.4351	5.47783	5.48336	5.44659
HSPB1	6.5783	6.54971	6.53897	6.45046	6.48161	6.38167	6.4244	6.44087	6.45701	6.49565	6.54009	6.53872	6.52189	6.58677	6.56406	6.42458	6.46173	6.47171	6.55845	6.52678
DGLUCY	5.81985	5.80636	5.78171	5.80755	5.77179	5.75589	5.72308	5.76265	5.7071	5.7388	5.79715	5.76275	5.77784	5.75457	5.76828	5.76469	5.77587	5.80266	5.79198	5.81398
NFKB1	5.64469	5.66473	5.547	5.55805	5.55156	5.60537	5.56854	5.63098	5.51234	5.52443	5.56231	5.60095	5.66136	5.59323	5.66451	5.70376	5.67423	5.78086	5.75778	5.75776
TRIM24	5.80124	5.78976	5.80087	5.782	5.83342	5.78886	5.77922	5.78275	5.78718	5.78448	5.74646	5.76259	5.76493	5.76051	5.74566	5.81542	5.82161	5.81482	5.84256	5.79385
PRKAG1	5.87837	5.88703	5.88137	5.85249	5.88599	5.85953	5.86172	5.84697	5.87993	5.84169	5.87954	5.88046	5.85052	5.86469	5.88125	5.90702	5.90143	5.90312	5.93548	5.90419
ZADH2	5.91995	5.93854	5.96267	5.95037	5.99114	5.9771	5.98474	5.95226	5.94467	5.95767	5.91347	5.93197	5.91988	5.90813	5.90923	5.98742	5.96823	5.94123	5.95839	5.91549
COLGALT1	6.1569	6.12396	6.15349	6.18545	6.11785	6.15438	6.14588	6.15149	6.13844	6.1601	6.15189	6.15607	6.15107	6.147	6.17088	6.15611	6.17762	6.14476	6.11586	6.1817
VPS53	5.84167	5.81841	5.79484	5.72772	5.81709	5.76609	5.77431	5.78503	5.78719	5.78907	5.77042	5.77857	5.79029	5.79777	5.80633	5.7621	5.78423	5.80732	5.86469	5.80189
UBAP2L	5.95374	5.88363	5.63127	5.82778	5.77284	5.81501	5.82826	5.93374	5.82975	5.83671	5.82565	5.83222	5.98715	5.88247	5.91009	5.77263	5.86057	6.05665	5.89029	5.94081
ARHGAP1	6.41492	6.3814	6.40419	6.39001	6.39735	6.36146	6.36068	6.33492	6.33605	6.34605	6.41438	6.41218	6.36814	6.38359	6.39726	6.35102	6.3839	6.36368	6.38373	6.37079
RALB	6.21058	6.24329	6.19858	6.22585	6.22435	6.21951	6.18649	6.25426	6.20424	6.22294	6.2254	6.2371	6.26423	6.2716	6.25646	6.2316	6.21166	6.23957	6.21539	6.21604
PPP1R14B	5.91018	5.83426	5.78977	5.81079	5.88929	5.86519	5.86548	5.86217	5.922	5.7918	5.74542	5.81831	5.83968	5.84066	5.73201	5.80856	5.8748	5.91503	5.89588	5.8213
DAG1	6.08633	6.04302	6.06283	6.03695	6.07746	6.02589	6.04039	6.04252	6.08477	6.06691	6.04084	6.08225	6.05978	6.10183	6.09933	6.01141	6.05886	6.03575	6.06952	6.04566
SERPINB6	5.9634	5.89541	5.91554	5.9627	5.96178	5.91069	5.88933	5.92609	5.94759	5.91522	5.99937	6.01359	5.9935	5.99051	5.93853	5.90933	5.98021	5.96058	5.91311	5.91224
KBTBD11	5.75934	5.81201	5.66491	5.75015	5.75409	5.70474	5.67598	5.73635	5.72075	5.7063	5.69224	5.6883	5.73525	5.7143	5.72988	5.76364	5.71499	5.85209	5.76598	5.77782
NME2P1	6.89258	6.7861	6.91488	6.83676	6.84152	6.77438	6.76788	6.6754	6.77988	6.74313	6.91648	6.88471	6.74982	6.84857	6.8001	6.75333	6.86858	6.73245	6.8073	6.79704
SET	6.66145	6.68778	6.63811	6.65657	6.6611	6.69168	6.76676	6.6857	6.69997	6.69192	6.63143	6.56645	6.63358	6.66837	6.62313	6.59715	6.58927	6.62155	6.61362	6.59067
GDAP1	6.10113	6.09763	6.10175	6.0959	6.03187	6.04502	6.05311	6.06901	6.06908	6.08698	6.03647	6.05382	6.04295	6.04046	6.06712	6.01562	6.01929	6.02838	6.02502	6.08639
INPP4A	5.5742	5.59832	5.54265	5.57883	5.55996	5.54401	5.48825	5.56076	5.52745	5.53993	5.56302	5.55861	5.58735	5.57379	5.57911	5.55309	5.52755	5.57239	5.54227	5.56228
SGPL1	6.14296	6.20518	6.18073	6.20881	6.03783	6.17893	6.05726	6.15917	6.15227	6.08407	6.14383	6.18238	6.23879	6.21821	6.33389	6.30349	6.25758	6.28272	6.23237	6.35746
SYNJ1	5.70248	5.73403	5.65526	5.68248	5.72773	5.6687	5.65994	5.70238	5.67744	5.65969	5.67344	5.65979	5.69554	5.69681	5.64756	5.6292	5.60644	5.6813	5.65621	5.60097
STX1B	5.91925	5.86545	5.73359	5.73183	5.74104	5.62465	5.77785	5.74725	5.73168	5.76664	5.80416	5.77526	5.85243	5.80189	5.824	5.48485	5.59453	5.78231	5.74005	5.73626
GSK3A	5.72403	5.72859	5.69067	5.73486	5.73449	5.67064	5.67559	5.69326	5.67397	5.67554	5.69852	5.74268	5.72396	5.70442	5.72289	5.66278	5.66545	5.69975	5.64831	5.65468
GMPPA	6.06326	6.06008	6.03499	6.04934	6.03212	6.06496	6.0506	6.08899	6.04994	5.99797	6.10193	6.0857	6.11603	6.09566	6.1154	6.08865	6.08898	6.11857	6.10334	6.11875
PI4K2A	5.81033	5.81606	5.78611	5.82671	5.80027	5.76337	5.78558	5.78453	5.7343	5.77462	5.7667	5.77318	5.79794	5.76511	5.76423	5.77537	5.76878	5.79556	5.77161	5.78717
DDR1	5.8305	5.82186	5.81582	5.76769	5.82922	5.80789	5.81004	5.81937	5.8412	5.7973	5.75153	5.7755	5.77826	5.77647	5.7624	5.82117	5.82871	5.83035	5.88482	5.81944
ACOT9	6.01989	6.06715	6.06068	6.02757	6.05696	6.06571	6.06417	6.04182	6.05093	6.05219	6.01359	6.01576	6.00424	5.9968	6.02425	6.06979	6.02923	6.03597	6.06976	6.03228
FNBP1	5.9355	5.92688	5.85999	5.92339	5.91089	5.91537	5.85737	5.93095	5.92753	5.88332	5.88319	5.84021	5.91492	5.89579	5.88213	5.86502	5.86924	5.93481	5.86749	5.88297
HNRNPDL	6.15921	6.09748	6.14339	6.09378	6.13563	6.16753	6.15553	6.10869	6.16586	6.22098	6.15759	6.08735	6.0595	6.12436	5.98907	6.05528	6.11374	6.06974	6.10999	6.08799
CNPY4	5.72451	5.70146	5.55968	5.64722	5.67319	5.6655	5.73303	5.85448	5.7164	5.68012	5.70445	5.68158	5.85376	5.68022	5.6484	5.62935	5.65318	5.81288	5.69588	5.67753
ATAD3B	6.03815	5.95786	6.02568	6.05416	5.98855	5.92338	5.96435	5.93618	5.89001	5.87614	5.97569	6.04812	5.98193	5.93653	5.94145	5.99978	6.07445	6.01372	5.9826	6.0593
GALNT2	6.17089	6.17177	6.23367	6.26052	6.20004	6.22186	6.21984	6.17841	6.18714	6.17985	6.20427	6.18825	6.14413	6.10726	6.1019	6.20576	6.20785	6.14755	6.1096	6.18496
DIS3L2	6.04832	6.08528	6.05244	6.09503	6.06897	6.05068	6.05509	6.07553	6.05798	6.03506	6.02813	6.03439	6.0651	6.03818	6.04415	6.10612	6.06417	6.0872	6.0507	6.08285
COPS6	6.1953	6.18962	6.20394	6.22038	6.23451	6.1847	6.20463	6.19574	6.17453	6.18304	6.19446	6.20634	6.18549	6.11059	6.13147	6.18822	6.19764	6.179	6.18046	6.14487
SYAP1	5.92095	5.94906	5.8986	5.92882	5.95846	5.91126	5.88962	5.92016	5.93003	5.89036	5.89777	5.84467	5.91595	5.86767	5.85355	5.89414	5.87678	5.9163	5.89212	5.86648
ABCB10	5.55147	5.52283	5.51738	5.51483	5.52709	5.56658	5.53488	5.5304	5.56199	5.51223	5.56018	5.53665	5.54416	5.56572	5.53228	5.53893	5.55111	5.55209	5.56598	5.5528
STRN3	5.5874	5.61993	5.59286	5.63162	5.59027	5.62125	5.58267	5.60466	5.62199	5.58455	5.5647	5.5644	5.59447	5.61399	5.58507	5.64042	5.59335	5.61293	5.57803	5.62931
NDUFAF2	6.1186	6.08438	6.01812	6.04118	6.06407	6.01924	6.02047	6.08049	6.04927	6.00648	6.05542	6.04027	6.1298	6.09571	6.08496	6.01989	6.06005	6.13123	6.0915	6.07632
ARPC1A	6.50646	6.48826	6.46486	6.50707	6.48726	6.47899	6.49007	6.50523	6.48642	6.49092	6.43731	6.46527	6.47995	6.43818	6.46022	6.46153	6.47802	6.50068	6.47426	6.47703
HAGH	5.92622	5.89602	5.81868	5.90178	5.93087	5.90401	5.91485	6.01938	5.92955	5.94359	5.88697	5.8889	5.97025	5.89936	5.85444	5.86363	5.88934	5.98075	5.87859	5.84712
MIPEP	5.93727	5.9115	5.93776	5.87859	5.84183	5.90709	5.94135	5.90507	5.89958	5.97062	5.88308	5.89235	5.89372	5.90336	5.98514	5.93015	5.95682	5.92483	5.97116	6.00625
PTPN1	5.8362	5.78623	5.78017	5.77621	5.84271	5.76754	5.76955	5.79717	5.79148	5.74204	5.80786	5.8002	5.80251	5.80132	5.73224	5.7704	5.82663	5.82749	5.84211	5.75617
SEC24D	5.9435	5.90962	5.97348	5.94911	5.90999	5.9417	5.96816	5.93902	5.97946	5.92696	5.93641	6.00467	5.94501	5.94677	5.9804	5.98755	6.03521	5.96582	5.98368	6.01167
CHCHD3	6.69588	6.65128	6.6643	6.69874	6.67051	6.65137	6.70282	6.66562	6.68133	6.67379	6.66276	6.67892	6.66208	6.67463	6.66193	6.60898	6.65429	6.64226	6.60009	6.63027
DOCK4	5.51231	5.50741	5.49542	5.50545	5.49654	5.49068	5.48013	5.48368	5.48458	5.47313	5.46571	5.48489	5.48605	5.47556	5.50552	5.49688	5.49927	5.50148	5.50774	5.52242
TPD52	5.49784	5.42264	5.32499	5.42622	5.40641	5.3893	5.45632	5.48273	5.44443	5.39279	5.4005	5.39411	5.42267	5.44657	5.40794	5.35029	5.41859	5.50392	5.40313	5.43825
GAK	5.67409	5.68162	5.64792	5.62071	5.64865	5.66761	5.63098	5.68013	5.62876	5.64144	5.64895	5.65113	5.68315	5.68763	5.67403	5.68317	5.67533	5.70663	5.7325	5.71802
AKT2	5.91261	5.9095	5.9391	5.94649	5.94018	5.93215	5.88752	5.89569	5.92375	5.86659	5.87938	5.88734	5.87252	5.89518	5.84254	5.93862	5.94388	5.90958	5.90308	5.92053
HECTD1	5.67064	5.70249	5.67728	5.65038	5.63869	5.65606	5.63676	5.65749	5.62773	5.65087	5.63092	5.64178	5.6883	5.63148	5.67936	5.72376	5.69036	5.71951	5.75386	5.74515
RBM25	5.99869	6.0291	5.99034	6.01535	6.01734	6.03451	5.99388	6.04205	6.05964	6.03952	5.9722	5.97287	6.01377	6.02467	5.98874	6.016	5.98729	6.02124	6.01106	6.00627
SEPTIN3	6.06658	6.05411	6.06387	6.03215	5.98	5.97128	5.98378	5.96613	6.01812	6.02875	6.02783	6.01831	5.98929	6.006	6.05064	5.97841	5.99124	5.98078	6.02341	6.06094
PHKB	5.77531	5.7735	5.72947	5.74995	5.79056	5.78575	5.74259	5.78279	5.79341	5.74476	5.79441	5.73656	5.77871	5.7749	5.76976	5.74919	5.75734	5.793	5.77945	5.74392
CAST	5.71804	5.65498	5.61638	5.6091	5.66102	5.63167	5.63396	5.69783	5.68367	5.55449	5.74299	5.72567	5.87438	5.77495	5.69946	5.62574	5.69027	5.73359	5.72603	5.69385
XPO4	5.68454	5.65744	5.61282	5.66682	5.6753	5.67355	5.64003	5.70082	5.65607	5.62324	5.69774	5.67798	5.71053	5.6652	5.66718	5.65353	5.68695	5.72503	5.67752	5.66596
ARHGEF10	5.60981	5.61869	5.59849	5.61521	5.61428	5.62975	5.62478	5.6255	5.63457	5.61233	5.62902	5.63135	5.6263	5.65439	5.59841	5.6489	5.63662	5.65073	5.65176	5.6425
CDC5L	5.72936	5.72086	5.72789	5.70446	5.78391	5.75455	5.7546	5.75173	5.75906	5.76534	5.70691	5.74457	5.75755	5.7623	5.69637	5.77298	5.7806	5.7759	5.80621	5.72867
NAA25	5.60631	5.61703	5.63362	5.63401	5.63721	5.64176	5.622	5.61882	5.60395	5.6143	5.57416	5.6274	5.61828	5.59912	5.61427	5.6928	5.66887	5.6475	5.65145	5.63921
TFG	6.41075	6.35366	6.39097	6.44954	6.42626	6.41918	6.42781	6.43767	6.45057	6.41408	6.38959	6.45773	6.43627	6.45731	6.40181	6.3876	6.4403	6.39993	6.3422	6.36205
MRPS5	6.22552	6.17701	6.18977	6.17289	6.23412	6.21395	6.20754	6.19969	6.19276	6.17371	6.19177	6.20342	6.19653	6.20104	6.14566	6.18598	6.22428	6.21467	6.22769	6.18143
NAXD	5.88237	5.90964	5.71072	5.82009	5.79206	5.91639	5.87355	5.93843	5.89926	5.87202	5.82691	5.77479	5.89831	5.8518	5.87243	5.78811	5.75754	5.94702	5.84511	5.8752
EXOC3	5.89892	5.88656	5.87014	5.90229	5.91287	5.88257	5.89601	5.90255	5.89685	5.8811	5.87118	5.8848	5.89506	5.90663	5.86894	5.86919	5.87721	5.89073	5.8703	5.85599
SLC25A11	6.43791	6.44718	6.39863	6.43854	6.41734	6.42602	6.52536	6.50331	6.41738	6.42912	6.378	6.39558	6.40518	6.3593	6.372	6.3764	6.34695	6.40503	6.3701	6.3909
QRSL1	5.52977	5.46693	5.4893	5.46203	5.49058	5.49313	5.50344	5.47664	5.47173	5.4904	5.5229	5.51325	5.49151	5.50761	5.46456	5.43926	5.49919	5.46775	5.49775	5.46885
SNRPD2	6.2734	6.22776	6.23504	6.27228	6.33199	6.31054	6.33128	6.31933	6.34384	6.36957	6.26124	6.25083	6.25427	6.25775	6.14442	6.2043	6.24887	6.24507	6.20824	6.13415
OCIAD1	6.38595	6.25783	6.25513	6.19082	6.27431	6.24762	6.28461	6.29664	6.30748	6.26563	6.28061	6.29246	6.31947	6.3174	6.28675	6.10443	6.25045	6.26402	6.30497	6.22922
MSI1	6.17032	6.16032	6.19405	6.12211	6.19253	6.18334	6.17113	6.15362	6.20741	6.19859	6.1829	6.19871	6.17445	6.30175	6.18902	6.17797	6.18554	6.15502	6.23083	6.16442
ATAD1	6.04296	6.01449	6.03402	6.06058	6.0414	6.00763	5.98645	6.01727	6.01702	6.04166	5.96758	5.93302	5.99685	5.9641	5.98865	6.00611	6.04048	6.02102	5.99449	6.00851
UFSP2	6.02144	6.03156	6.00251	5.9924	6.02626	6.00161	5.96303	5.98206	6.03181	6.01449	6.00436	5.94332	5.95593	5.9816	5.97596	5.97728	5.97093	6.00181	6.01427	5.97534
MYL12B	6.478	6.48077	6.39014	6.38824	6.4453	6.41973	6.41092	6.46996	6.43837	6.41216	6.44257	6.40769	6.54628	6.50018	6.44682	6.41166	6.41641	6.50638	6.50009	6.4473
RPS12	6.39853	6.37296	6.36957	6.42302	6.41615	6.39437	6.40301	6.41359	6.41835	6.4079	6.4226	6.43734	6.43277	6.42663	6.42729	6.4294	6.45236	6.46513	6.40328	6.41898
CTBP1	6.12526	6.08144	6.10021	6.11018	6.03956	6.09263	6.06123	6.09573	6.10719	6.07724	6.09863	6.09166	6.07614	6.06717	6.08949	6.06484	6.10848	6.10619	6.08141	6.14462
MACROD1	6.22587	6.23223	6.23496	6.27771	6.27272	6.27442	6.2553	6.27291	6.23432	6.24163	6.21434	6.2502	6.24522	6.21162	6.23049	6.2684	6.25729	6.26081	6.20937	6.21666
NUTF2	6.36412	6.34163	6.38597	6.40709	6.34422	6.34515	6.36031	6.33015	6.36422	6.3543	6.33403	6.3666	6.34109	6.33755	6.34258	6.34029	6.36083	6.33258	6.2926	6.35016
POLDIP2	6.10847	6.06736	6.09049	6.07348	6.08709	6.08768	6.06683	6.07732	6.05454	6.06654	6.0631	6.07117	6.06945	6.06336	6.06528	6.07086	6.11026	6.08613	6.11998	6.09278
DNM3	5.43425	5.47686	5.41883	5.41376	5.56946	5.45626	5.43087	5.44367	5.47256	5.4248	5.45579	5.41423	5.43468	5.4568	5.30726	5.41464	5.3706	5.44519	5.42254	5.23268
CSTF3	5.91515	5.91585	5.91068	5.90275	5.96999	5.98464	5.96964	5.97831	5.99049	5.94378	5.92194	5.95097	5.95743	5.93759	5.89391	5.99054	5.99102	5.99239	6.01472	5.94049
PPP6R1	5.54432	5.51962	5.5276	5.50588	5.52995	5.51182	5.54745	5.52425	5.52246	5.51717	5.4922	5.57889	5.53231	5.52615	5.56374	5.52402	5.56162	5.53175	5.55114	5.53574
ENOPH1	6.09762	6.1035	6.08468	6.14025	6.10724	6.1079	6.12377	6.18466	6.09684	6.11998	6.04469	6.11809	6.15695	6.08444	6.11932	6.12573	6.10969	6.14841	6.08116	6.1099
RMDN1	6.15647	6.13696	6.13441	6.15653	6.12869	6.11049	6.10908	6.11317	6.08079	6.12177	6.10882	6.09789	6.09766	6.06957	6.10983	6.09254	6.11198	6.11441	6.10004	6.1234
AAK1	5.43834	5.45749	5.37464	5.35496	5.39802	5.32424	5.31761	5.36056	5.36758	5.32654	5.3618	5.34177	5.39605	5.38026	5.37189	5.34587	5.33217	5.40924	5.4215	5.38918
RPL23	6.65661	6.64782	6.69934	6.70329	6.67956	6.729	6.6838	6.67271	6.68856	6.70354	6.75472	6.73503	6.6901	6.7363	6.70964	6.7398	6.74403	6.6858	6.68539	6.70779
ANAPC1	5.5872	5.58949	5.59581	5.58046	5.56532	5.602	5.56531	5.59971	5.62463	5.58813	5.56114	5.59637	5.58236	5.57754	5.59735	5.64458	5.64334	5.63134	5.64921	5.66704
ATP1B1	6.36184	6.3347	6.32008	6.30977	6.30408	6.22311	6.26517	6.26425	6.2441	6.27563	6.35493	6.34465	6.33499	6.31239	6.32672	6.21298	6.24562	6.26884	6.26108	6.26662
IDI1	6.14393	6.09853	6.09783	6.16493	6.08248	6.11026	6.12748	6.17241	6.0289	6.13666	6.09656	6.15321	6.16209	6.12855	6.1524	6.09988	6.13812	6.13888	6.06587	6.15157
RHOC	5.87867	6.09468	6.01687	6.07206	6.12235	5.97789	6.00755	6.05788	6.01477	5.98203	5.94725	5.98081	5.97462	5.97605	5.9553	6.27056	6.09147	6.17036	6.09377	6.06166
PFN2	6.06287	6.10213	6.01054	6.03705	6.06133	6.03635	6.12296	6.05907	6.05066	6.07751	6.04111	6.0657	6.05193	6.06605	6.05031	5.98876	5.93868	6.05121	6.00658	5.98115
VPS4B	5.96858	5.92738	5.94215	5.98583	5.91375	5.91395	5.94319	5.93577	5.90878	5.91835	5.96274	5.97745	5.95612	5.92938	5.96991	5.9189	5.97075	5.94338	5.89225	5.96799
NT5DC2	6.14399	6.1475	6.10508	6.17178	6.16027	6.20548	6.20065	6.23687	6.14226	6.17306	6.12235	6.15347	6.19831	6.13612	6.14982	6.19367	6.18295	6.23391	6.15812	6.16873
AKT1	6.12756	6.15013	6.12451	6.14054	6.13326	6.11025	6.08803	6.11377	6.10771	6.09972	6.09894	6.09615	6.11359	6.09482	6.11358	6.14068	6.12014	6.13497	6.15633	6.1345
LZIC	5.99368	6.00504	5.92785	5.94052	5.92023	5.91789	5.95595	5.96454	6.00461	5.93381	5.90413	5.87736	5.94764	5.95599	5.94941	5.87812	5.87619	5.94751	5.94021	5.96201
CDKN2AIP	5.53638	5.59158	5.53009	5.55964	5.52449	5.57925	5.527	5.54785	5.61309	5.53794	5.55878	5.50814	5.54392	5.56812	5.54942	5.58136	5.53351	5.58415	5.5668	5.60363
STK24	5.7033	5.74952	5.64972	5.63374	5.66567	5.69667	5.64379	5.71979	5.67191	5.64951	5.6988	5.67202	5.73477	5.71283	5.72314	5.71476	5.67008	5.75635	5.76958	5.74633
SMAD1	5.6457	5.68868	5.69694	5.66894	5.641	5.69977	5.65904	5.67223	5.6643	5.63293	5.69406	5.69121	5.68356	5.69364	5.70127	5.79598	5.7344	5.72976	5.74664	5.77232
NDUFAF1	5.77532	5.78769	5.81421	5.8606	5.81849	5.84478	5.82733	5.8142	5.79694	5.77964	5.811	5.80905	5.80266	5.78052	5.77566	5.84677	5.84816	5.80789	5.76034	5.80869
COPS5	6.28507	6.26943	6.26017	6.31582	6.25612	6.28184	6.27113	6.27304	6.27374	6.27946	6.29757	6.30533	6.28916	6.31408	6.30783	6.27362	6.29612	6.29859	6.2585	6.30366
FCSK	5.24186	5.27885	5.24493	5.24307	5.24045	5.28308	5.26074	5.30218	5.25553	5.26439	5.29908	5.28524	5.32335	5.27661	5.30618	5.30096	5.25954	5.29473	5.29191	5.31202
TBC1D13	5.77566	5.80385	5.75877	5.77732	5.75641	5.73589	5.71589	5.76412	5.70801	5.72328	5.72099	5.72633	5.73848	5.69954	5.75833	5.78978	5.75808	5.80041	5.79114	5.80645
VPS26A	6.18903	6.2158	6.18477	6.18808	6.19343	6.17905	6.17528	6.19514	6.18495	6.21791	6.16167	6.17018	6.17944	6.17397	6.17172	6.19804	6.18521	6.19259	6.20243	6.20798
RPAP1	5.54827	5.46907	5.52339	5.42251	5.51612	5.44192	5.43839	5.46883	5.45963	5.46315	5.44554	5.51891	5.4993	5.4586	5.48809	5.53738	5.60946	5.55937	5.6365	5.55817
HNRNPH3	5.73078	5.61806	5.62215	5.7397	5.74861	5.71605	5.62209	5.75999	5.71253	5.79992	5.6993	5.78203	5.71603	5.70786	5.70402	5.7426	5.85582	5.84354	5.72936	5.72398
GSTO1	6.57028	6.57401	6.58427	6.60631	6.61267	6.54062	6.51785	6.55027	6.51708	6.51869	6.56148	6.59206	6.56416	6.54628	6.55328	6.61857	6.61146	6.59604	6.57501	6.57051
SEC24A	5.8022	5.78377	5.82266	5.74794	5.82846	5.80424	5.75618	5.77117	5.72026	5.74821	5.76526	5.80814	5.7814	5.77947	5.7742	5.84009	5.8578	5.81953	5.88778	5.81054
PI4KA	5.54111	5.55093	5.54287	5.54924	5.56762	5.57702	5.55495	5.56791	5.56931	5.54513	5.55284	5.54107	5.54671	5.5742	5.52863	5.57291	5.55998	5.56396	5.56372	5.53525
COG2	5.70692	5.6745	5.69152	5.71363	5.72122	5.73818	5.71311	5.69297	5.74109	5.70766	5.70442	5.68657	5.68249	5.68252	5.65641	5.6689	5.70213	5.67818	5.65515	5.64632
HMGCL	5.94098	6.01354	5.97659	5.94327	6.00957	6.03181	6.00405	6.00314	5.98088	5.98283	6.01309	5.98135	5.98394	5.98441	5.97655	6.03353	5.96016	5.99263	6.02022	5.95532
FEN1	6.12201	6.14527	6.19874	6.20017	6.12811	6.2216	6.20592	6.16774	6.21053	6.23385	6.11641	6.16823	6.13924	6.16622	6.22295	6.24189	6.21186	6.1621	6.16216	6.23112
ANO10	5.91597	5.92522	5.83919	5.91909	5.89137	5.83571	5.81475	5.85942	5.83531	5.85217	5.84338	5.83919	5.86755	5.83968	5.86083	5.90706	5.88967	5.96743	5.88667	5.91054
TXLNA	5.9099	5.90223	5.92742	5.79655	5.92369	5.88972	5.84405	5.87568	5.90463	5.87021	5.88024	5.8974	5.90404	5.95353	5.8891	5.94559	5.9667	5.93432	6.03986	5.92656
GEMIN4	5.70562	5.66731	5.7038	5.72509	5.64074	5.69654	5.67351	5.68884	5.68145	5.66571	5.69456	5.7023	5.70815	5.69205	5.72813	5.72651	5.76458	5.72545	5.69688	5.78907
ADPRS	6.02265	6.02115	6.0318	6.04032	6.03341	6.02152	5.98291	6.03729	5.97957	6.00648	6.01774	6.00655	6.03626	5.99555	6.00619	6.02607	6.03359	6.02882	6.0281	6.02113
GIGYF2	5.82222	5.7898	5.75374	5.75118	5.81157	5.73447	5.74578	5.77689	5.75114	5.73359	5.6844	5.75065	5.79535	5.77595	5.77937	5.76133	5.78578	5.81333	5.81884	5.76685
IMPACT	5.68055	5.64645	5.62507	5.69427	5.76166	5.6933	5.72719	5.68644	5.74103	5.66193	5.69821	5.70393	5.72871	5.69894	5.60679	5.65149	5.68577	5.7056	5.63501	5.55136
RPL17	6.66776	6.67651	6.71184	6.79792	6.75017	6.80697	6.78337	6.75071	6.78917	6.77714	6.74257	6.75004	6.72876	6.7445	6.71554	6.77523	6.76138	6.74249	6.63253	6.68698
SRSF1	6.34352	6.35958	6.36559	6.34479	6.35064	6.35011	6.35153	6.32784	6.37431	6.43575	6.29159	6.34895	6.31803	6.33964	6.29799	6.36161	6.34075	6.34044	6.35596	6.36059
CADM1	5.79835	5.765	5.55775	5.73903	5.68556	5.68842	5.75332	5.89659	5.72114	5.73374	5.67791	5.68206	5.73713	5.68638	5.71629	5.63384	5.68085	5.87391	5.69135	5.74789
SEC13	6.18114	6.19835	6.11455	6.23568	6.1585	6.15543	6.14489	6.16928	6.1902	6.13064	6.12396	6.14355	6.14667	6.13054	6.12072	6.21103	6.20046	6.27453	6.15523	6.23186
[truncated: 4,264 more rows]

## Sheet: Table S3
Table S3. Statistical analysis of protein enrichment between the phenotypes. The proteins were filtered to p < 0.05 (Student's t-test). Key: FC, fold change.
[truncated: 1,931 more rows]

## Sheet: Table S4
Table S4. Key to differential Ingenuity pathway analyses in acAD vs. the Classical aging model.
[truncated: 38 more rows]

[truncated: 2 more sheets: Table S5, Table S6]
